# Supplementary material for: gdGSE: An algorithm to evaluate pathway enrichment by discretizing gene expression values
Source: Comput Struct Biotechnol J. 2025 May 1;27:1772–83. doi: 10.1016/j.csbj.2025.04.038 (PMC12127574; doi:10.1016/j.csbj.2025.04.038)
Supplement: Supplementary file 7 — Supplementary material [file mmc7.xlsx]

## Sheet: Table S1
Table S1. A summary of the gene expression profiling datasets used in this study
TCGA Database
Cancer type	Dataset ID	Platform	Number of genes	Number of all samples	Number of tumor samples	Number of normal samples	Sources
Adrenocortical Carcinoma	TCGA-ACC	RNA-Seq	18204	205	77	128	TCGA, GTEx
Bladder Urothelial Carcinoma	TCGA-BLCA	RNA-Seq	20531	427	408	19	TCGA
Breast Invasive Carcinoma	TCGA-BRCA	RNA-Seq	20531	1212	1100	112	TCGA
Cervical Squamous-Cell Carcinoma And Endocervical Adeno-Carcinoma	TCGA-CESC	RNA-Seq	18204	316	306	10	TCGA, GTEx
Cholangiocarcinoma	TCGA-CHOL	RNA-Seq	20531	45	36	9	TCGA
Colon Adenocarcinoma And Rectum adenocarcinoma	TCGA-COADREAD	RNA-Seq	20531	434	383	51	TCGA
Lymphoid Neoplasm Diffuse Large B-cell Lymphoma	TCGA-DLBC	RNA-Seq	18204	384	47	337	GTEx
Esophageal Carcinoma	TCGA-ESCA	RNA-Seq	20531	196	185	11	TCGA
Glioblastoma Multiforme And Brain Lower Grade Glioma	TCGA-GBMLGG	RNA-Seq	20531	1835	689	1146	TCGA
Head And Neck Squamous Cell Carcinoma	TCGA-HNSC	RNA-Seq	20531	566	522	44	TCGA
Kidney Chromophobe	TCGA-KICH	RNA-Seq	20531	91	66	25	TCGA
Kidney Renal Clear Cell Carcinoma	TCGA-KIRC	RNA-Seq	20531	606	534	72	TCGA
Kidney Renal Papillary Cell Carcinoma	TCGA-KIRP	RNA-Seq	20531	323	291	32	TCGA
Liver Hepatocellular Carcinoma	TCGA-LIHC	RNA-Seq	20531	423	373	50	TCGA
Lung Adenocarcinoma	TCGA-LUAD	RNA-Seq	20531	576	517	59	TCGA
Lung Squamous Cell Carcinoma	TCGA-LUSC	RNA-Seq	20531	552	501	51	TCGA
Ovarian serous cystadenocarcinoma	TCGA-OV	RNA-Seq	18204	515	427	88	TCGA, GTEx
Pancreatic adenocarcinoma	TCGA-PAAD	RNA-Seq	20531	183	179	4	TCGA
Pheochromocytoma and Paraganglioma	TCGA-PCPG	RNA-Seq	20531	188	184	4	TCGA
Prostate Adenocarcinoma	TCGA-PRAD	RNA-Seq	20531	550	498	52	TCGA
Sarcoma	TCGA-SARC	RNA-Seq	20531	265	263	2	TCGA
Skin Cutaneous Melanoma	TCGA-SKCM	RNA-Seq	18204	1025	469	556	TCGA, GTEx
Stomach Adenocarcinoma	TCGA-STAD	RNA-Seq	20531	450	415	35	TCGA
Testicular Germ Cell Tumors	TCGA-TGCT	RNA-Seq	18204	319	154	165	TCGA, GTEx
Thyroid Carcinoma	TCGA-THCA	RNA-Seq	20531	568	509	59	TCGA
Thymoma	TCGA-THYM	RNA-Seq	20531	122	120	2	TCGA
Uterine Corpus Endometrial Carcinoma	TCGA-UCEC	RNA-Seq	20531	381	370	11	TCGA
Uterine Carcinosarcoma	TCGA-UCS	RNA-Seq	20531	136	58	78	TCGA
Pan-cancer	TCGA-Pan-cancer	RNA-Seq	20531	11061	10324	737	TCGA
Total				23954	20005	3949
Bulk data simulations
DataSet	Abbreviation	DataType	Species	Tissue	Technology	DataSource	Reference
human_skcm_sc	SKCM	scRNA-seq	human	melanoma	10X Genomics	GSE221553	Response to tumor-infiltrating lymphocyte adoptive therapy is associated with preexisting CD8+ T-myeloid cell networks in melanoma
human_normal_skin	Normal_skin	scRNA-seq	human	Normal skin	10X Genomics	GSE173706	Single-cell sequencing reveals Hippo signaling as a driver of fibrosis in hidradenitis suppurativa
Single cell data simulation
DataSet	Abbreviation	DataType	Species	Tissue	Technology	DataSource	Reference
human_pdac_a_sc	PDAC_SC	scRNA-seq	human	pancreatic ductal adenocarcinoma	inDrop	GSE111672_PDAC-A-inDrop	Integrating microarray-based spatial transcriptomics and single-cell RNA-seq reveals tissue architecture in pancreatic ductal adenocarcinomas
human_pdac_a_st1	PDAC_ST	Spatial transcriptomics	human	pancreatic ductal adenocarcinoma	ST	GSM3036911	Integrating microarray-based spatial transcriptomics and single-cell RNA-seq reveals tissue architecture in pancreatic ductal adenocarcinomas
human_pdac_bulk_pdac	PDAC_bulk_tumor	bulk RNA-seq	human	Tumor pancreas tissue	RNA-seq	TCGA	https://xenabrowser.net/datapages/
human_pdac_bulk_ct	PDAC_bulk_normal	bulk RNA-seq	human	Normal pancreas tissue	RNA-seq	TCGA	https://xenabrowser.net/datapages/
Single cell data for no reference cells from normal samples analysis
DataSet	Abbreviation	DataType	Species	Tissue	Technology	DataSource	Reference
GSE149614_HCC	HCC_Lu	scRNA-seq	human	Hepatocellular Carcinoma	10× Genomics	GSE149614	A single-cell atlas of the multicellular ecosystem of primary and metastatic hepatocellular carcinoma
Dataset with experiments
DataSet	Abbreviation	DataType	Species	Tissue	Technology	DataSource	Reference
GSE113922	GSE113922 PDX	PDX	human	pancreatic cancer tumors	Illumina HiSeq	GSE113922	Cell cycle plasticity driven by MTOR signaling: integral resistance to CDK4/6 inhibition in patient-derived models of pancreatic cancer
GSE153509	GSE113922 cell line	cell line	human	ER-positive breast cancer	Illumina NextSeq 500	GSE153509	Acquired FGFR and FGF Alterations Confer Resistance to Estrogen Receptor (ER) Targeted Therapy in ER(+) Metastatic Breast Cancer

## Sheet: Table S2
Table S2. The cell type and marker gene sets of simulated PAAD single-cell
Cell type
TS1	TS2	TS3	TS4
Fibroblasts	Fibroblasts	Fibroblasts	Cancer clone B cell
Cancer clone B cell	Cancer clone A cell	Cancer clone A cell	Cancer clone A cell
Cancer clone A cell	Cancer clone B cell	Ductal cell	Fibroblasts
Ductal cell	Ductal cell	Acinar cell	Ductal cell
T&NK cell		pDCs	T&NK cell
		Monocytes	Acinar cell
			RBCs
Cell type marker gene sets
Acinar cells	Cancer clone A cell	Cancer clone B cell	mDCs A	mDCs B	Tuft cell	pDCs cell	Endocrine cell	Endothelial cell	Macrophages A	Macrophages B	Mast cell	T&NK cell	Monocytes	RBCs	Fibroblasts	Ductal terminal ductal like cell	Ductal CRISP3 high centroacinar like cell	Ductal MHC Class II cell	Ductal APOL1 high hypoxic cell
CPA5	S100P	LY6D	CX3CR1	C1QC	SH2D6	IRF4	SCG3	ADGRL4	MMP19	FCN1	CPA3	IL2RB	S100A12	HBA1	THBS2	TFF3	CRISP3	SPP1	APOL1
CPA2	COL17A1	COL6A2	VSIG4	C1QB	BMX	JCHAIN	NEUROD1	RAMP2	PLA2G7	MCEMP1	SLC18A2	CD247	FCN1	SLC4A1	THY1	TFF2	REG1A	APCS	IGFBP3
CEL	TM4SF1	COL6A1	CSF1R	C1QA	TRPM5	LILRA4	NKX2-2	VWF	FPR3	AQP9	MS4A2	CD2	S100A8	BRSK1	HS3ST3A1	AGR2	MMP1	SERPING1	CLDN4
SYCN	PITX1	CRABP2	HLA-DOA	CSF1R	CCDC129	GZMB	STMN2	CLEC14A	SDS	LILRB1	IL1RL1	GZMA	FPR1	FOXJ1	COL3A1	DPCR1	REG3A	WFDC2	TACSTD2
CUZD1	CLDN1	KRT16	MS4A7	SLCO2B1	SH2D7	PLD4	PCSK1	ECSCR	MS4A4A	SPI1	HDC	CCL5	S1PR4	TBKBP1	LUM	KRT8	PIGR	AGT	RAP2B
CELA2A	S100A14	S100A4	C1QB	MS4A7	RGS13	IL3RA	SCG5	SOX18	CLEC5A	CD52	GCSAML	PRF1	SELL	HBA2	COL1A2	IFI6	TCN1	C3	SAT1
CELA3B	PTGS2	DCBLD2	GPR34	A2M	CORO2B	SERPINF1	PTPRN	RAMP3	FCGR2A	NCF2	TPSB2	CD7	MCEMP1	FAM72D	COL5A1	TFF1	PPP1R1B	CA12	DUOX2
PNLIPRP1	FSCN1	IGFBP2	FCGR1A	TREM2	DKK3	SPIB	SCG2	EMCN	GPNMB	IL1B	TPSAB1	GNLY	S100A9	FAM72C	GLT8D2	LDHB	SERPINA1		C15orf48
CELA2B	CTSE	BCAT1	MS4A6A	APOE	PLG	LILRB4	CHGB	CDH5	OLR1	SLC2A14	P2RY14	CD69	CSF3R	HBB	PDGFRB	FCGBP	AQP3		SOX4
CTRC	EIF4A2	COL17A1	C1QA	FCGR3A	HEPACAM2	IL10RA	CHGA	SPARCL1	FCGR3A	CD86	GATA2	CD52	JAML	CDKN2A	FBN1	MUC5B	CLDN2		CA9
CELA3A	GPX4	PLAU	C1QC	CD163	HPGDS	PIM2	ELAVL4	PLVAP	CD163	FCER1G	TESPA1	CORO1A	MNDA	PRRT1	SFRP4	AKR1B10	C6		SRD5A3
PDIA2	TRIM29	RNASE1	ADAP2	MS4A6A	SPIB	IRF8	PRG4	RHOJ	ITGAX	S100A8	HGNC:18790	LCK	HRH2	FIGN	SPON1	NQO1	LYZ		TPM1
AQP8	FXR1	KRT17	MERTK	FCGR2A	LRMP	GPR183	KIF1A	CLDN5	C5AR1	SDS	TPSD1	LTB	LILRB3	FAM72A	MXRA8	AQP5	SLC4A4		BNIP3
CTRB1	RPL22L1	S100P	APBB1IP	STAB1	NTM	RGS1	BEX1	ACKR1	IL7R	FGR	KRT1	HCST	GMFG	HJURP	HTRA3		GC		CLDN3
PLA2G1B	LAMC2	EMP1	SLCO2B1	GPR183	KIT	MPEG1	CD200	PCDH17	FCGR3B	CYBB	ADCYAP1	LCP1	OSM	CENPO	GAS1		CRP		MUC20
AMY1C	S100A6	LRRC8A	AIF1	FCGR2B	HCK	CD37	TMOD1	S1PR1	C1QA	ITGAX	STAP1	CCL4	LSP1	B3GALNT1	COL6A3		MUC5B		DUSP5
CLPS	ACTL6A	SLC20A1	ABI3	FGL2	SDC2	CD4	PPY	SPARC	MRC1	TLR2	GRAP2	LCP2	LST1	PCOLCE	MFAP2		ALDOB		RAB11FIP1
CPA1	KRT17	BST2	FAM105A	LAIR1	AVIL	PLAC8	ARX	CALCRL	APOE	GLIPR2	BTK	PTPRC	ACSL1	SNCA	CTHRC1		CLU		PGK1
KLK1	NPM1	ACTN4	PARVG	FCGR3B	PSTPIP2	FCHSD2	UCHL1	ESAM	MSR1	TYROBP	FCER1A	IL2RG	LCP1	CDCA3	ISLR		APCS		PDZK1IP1
PNLIP	CD55	TRIM29	DOCK4	CYBB	LIPG	CXCR4	CPE	TIE1	VSIG4	SLC11A1	KIT	LSP1	AQP9	DMTN	ANTXR1		FGA		DUOXA2
CTRB2	GABRP	CD9	FCGR2A	HLA-DQB2	PTGS1	TYROBP	PCSK1N	COL15A1	C1QC	LAPTM5	RHOH	ARHGDIB	SPI1	AURKB	CCDC80		CES1		EGLN3
ERP27	SSR3	RRP7A	GAL3ST4	APOC1	NRGN	SELL	SAMD11	COL4A1	TREM2	ARRB2	NTRK1	CXCR4	RIPOR2	CFAP221	CYGB		TFF1		ERO1A
AMY1A	CCDC50	EPS8L1	CCDC88A	MSR1	VAV1	NCKAP1L	GHRL	CD34	TREM1	ZEB2	ARHGEF6	PREX1	CORO1A	HUNK	BGN		F5		SERPING1
AMY1B	PTMA	ISG15	GNB4	AIF1	GRASP	LAPTM5	ST18	COL4A2	MS4A7	MPEG1	CD38	CCL4L2	ICAM3	HDX	POSTN		DMBT1		ADM
CPB1	PSMD2	GPRC5A	TREM2	CD4	FYB1	LCP1	TNFRSF19	LRRC32	RGS1	FCGR2A	ITGA9	WIPF1	FGR	AURKA	FBLN2		CFTR		EDN1
P4HA3	JUP	SSFA2	CLEC5A	DSE	AOC1	CYBB	PAX6	EGFL7	GPR183	SLA	KCNH2	EVL	BASP1	SPAG5	AEBP1		CEACAM7		CDKN1C
GP2	POLR2H	NET1	A2M	HLA-DOA	PIK3CG	CELF2	ISL1	ADGRF5	AQP9	SLC2A3	TMEM233	RGS1	CFD	CCDC58	SPARC		UGT2B15		IL32
PRSS2	NAGA	SAMD9	HAVCR2	RGS1	AZGP1	HCLS1	TMEM74B	SH2D3C	SLCO2B1	OLR1	LTC4S	CD53	SLC2A3	NDUFAF6	COL5A2		SLC40A1		APOL2
AMY2A	TAGLN2	LAMC2	SPI1	ITGB2	POU2F3	CCDC88A	TTR	APOLD1	CCL3	S100A9	PTGS1	SRGN	C5AR1	CDC25B	FMO1		NOSTRIN		CREB5
REG3G	GSTP1	CD82	SERPINF1	MS4A4A	SKAP2	PTPRC	DLG4	A2M	PLEKHO1	C3AR1	CD22	AKNA	TYROBP	TMEM241	LOXL2		OLFM4		MDK
PRSS1	SYNGR2	ANO1	RASSF4	FCER1G	INPP5B	HLA-DPA1	FAM169A	ITM2A	CYBB	LCP1	ARHGAP25	LAPTM5	ITGAM	TUBGCP6	PDPN		GATM		TSHZ2
AMY2B	FTH1	FXYD3	LAIR1	HAVCR2	PLCG2	CD53	FXYD6	IL3RA	CLEC7A	VCAN	CD69	RAC2	CD37	C19orf54	PAPPA		XBP1		VNN1
FYN	MYL12B	LIF	CD93	OLR1	KCTD12	LSP1	SCGN	PXDN	SPI1	C5AR1	CSF2RB	ETS1	IL1R2	CHEK1	CTSK		GOLPH3		PDLIM1
REG1B	NCBP2	IFI27	CCR1	GNB4	ALOX5AP	HLA-DQA1	SNAP25	RASIP1	FCER1G	TNFRSF1B	RGS13	CELF2	FCER1G	MCRS1	FMOD		ASRGL1		PFKP
TPST2	RRP7A	ANXA2	FMNL1	LAPTM5	PLEKHB1	HLA-DPB1	NLRP1	HEG1	LAPTM5	LSP1	PDE3B	SPOCK2	IRAK3	NEK2	GGT5				MYADM
FAM84A	FAM3C	SKIL	CD163	THEMIS2	PBXIP1	CYFIP2	FAM171B	CD93	C3AR1	AIF1	HPGDS	STK17B	ARRB2	SERPINB3	LHFPL6				SLC2A1
IL22RA1	NSD3	EFNB2	C1orf162	ENG	ATP2A3	UCP2	FAM92A	PECAM1	C1QB	SRGN	CADPS	CD37	PTPRC	AP3B1	TNFAIP6				CA12
TMEM97	CYB5R3	NDUFA6	CLEC7A	C5AR1	ADH1C	VEGFB	BAIAP3	ENG	APOC1	CD53	FMNL3	TNFRSF1B	SRGN	TRMO	MRC2				NDRG1
PRSS3	HSP90AB1	RARRES3	HCLS1	SPI1	PTPN18	MEF2C	CCDC122	SLCO2A1	TYROBP	GPR183	GAPT	FNBP1	LAPTM5	SERPINB4	FGF7				PRSS8
IGFBP2	SEC62	IFIT1	RGS1	TYROBP	ZFHX3	AKNA	ARMCX2	TCF4	CCR1	CSF1R	ATP8B2	ALOX5AP	CD93	CCNB2	IGFBP5				ATF3
GATM	AP2M1	SYNGR2	CCL3L3	TGFBI	KIAA1324	CORO1A	CADPS	IGFBP7	EPB41L3	FMNL1	CD84	VIM	ITGB2	TMEM41B	SYDE1				PIM1
REG3A	EEF1A1	CAV1	GPR183	C3AR1	SPRY1	SRGN	SNCA	GIMAP4	SLC11A1	HCLS1	SLC24A3	TMSB4X	EVI2B	C19orf66	LRRC32				GADD45A
SPINK1	SQSTM1	HIST2H2AA3	APOBR	MPEG1	INPP5D	ALOX5AP	MXRA7	MGP	TNFRSF1B	ACP5	BTN2A2	ACTB	HCK	HLA-DOA	FBLN1				BMP2
REG1A	POLDIP3	SPINT1	C3AR1	HLA-DQB1	CSK	HLA-DQB1	FAM167A	MCAM	TGFBI	MS4A7	SAMSN1	IL32	HCLS1	TRMT2B	PRELP				VEGFA
RBP1	CNN2	SPINT2	GPR65	ARRB2	FURIN	CLN8	TPST1	FAM198B	BASP1	FPR1	CD37	TNFAIP3	GCA	TIMM17A	MEDAG				RNASET2
PRDX4	CLEC2D	CYB5R3	RGS10	FPR1	MELTF	VIM	SCAMP5	ITGA5	FGL2	VIM	RGS1	FLNA	SAMSN1	PLK1	MMP11				SLC6A8
NUCB2	RACK1	PLA2G16	LAPTM5	NCKAP1L	RASSF6	CD74	ATP6V0E2	HTRA1	CD83	WAS	FLI1	COTL1	BCL2A1	MPHOSPH9	COL4A1				CXCL8
EIF4EBP1	ITGB4	TINAGL1	SAMSN1	PLTP	IL13RA1	HLA-DRA	RHOBTB3	ACVRL1	AIF1	HCST	GPR65	PFN1	ST20	SPECC1	WNT5A
TCEA3	MAP3K13	CTSE	CEBPA	CD84	UCP2	SAMHD1	SMOC1	ITPRIP	ITGB2	ENG	LAT	SH3BGRL3	G0S2	PYURF	MMP2
	CLTB	LAMA3	FCER1G	PLEKHO1	TRAK1	SLC7A5	NCAM1	ADAMTS9	SLC15A3	RAB31	KLHL6	S100A4	TNFRSF1B	GYPC	INHBA
	TMPRSS4	JUP	SNX10	AXL	SPTLC2	ERN1	APBB1	PPM1F	ALOX5AP	RGCC	SLC26A2	CFL1	SLC11A1	CDK5RAP1	FBLN5
	NDUFA6	CSTB	FCGR2B	HLA-DQA1	TMEM176B	OFD1	NIPSNAP3B	TNFAIP8L1	HAVCR2	HLA-DPB1	SOCS1	UCP2	CDA	HGD	ADAMTS4
	HSPD1	POLDIP3	FGL2	CD53	MARCKSL1	HLA-DMB	MAP2	PKIG	SRGN	MPP1	PLXNC1	PIK3R1	SLC2A14	CPVL	PCOLCE
	EIF4G1	LPCAT4	CYBB	RGS10	MAN2A1	PTPN1	QPCT	SASH1	C1orf162	BCL2A1	LAT2	MSN	RGS2	CCNB1	SERPINF1
	ERO1A	WNK1	FPR1	HCLS1	ELOVL7	STMN1	PAM	TIMP3	CPVL	SLC43A2	CELF2	BTG1	ARHGDIB	COPS8	GREM1
	EEF2	TCF20	CD4	C1orf162	TMEM176A	RGS2	C21orf91	CDC42EP3	MS4A6A	TGFBI	ITM2A	CD99	NCKAP1L	CEP68	CPE
	LDHA	LIMS1	APOE	MYO1F	NCMAP	ARHGDIB	ERO1B	SPRY1	THBD	CD37	ITGAM	MYH9	S100A4	SLC2A10	LTBP2
	RRAS	PDIA3	WAS	LST1	GNAI2	RNASET2	RRP15	PODXL	CD14	HCK	CD53	IDS	VSIR	LIN7C	NID1
	HMGA1	NSD3	ITGB2	ALOX5AP	PAPSS2	HLA-DQA2	NEK1	THBD	ACP5	COTL1	PRKCB	ID2	FCGR2A	SEMA4C	S1PR2
	SSFA2	RND3	LST1	ARHGAP30	CREG1	GRAMD1A	MS4A8	PLEKHO1	LCP1	ATP6V1B2	ABCC4	ARPC2	CD53	ACSL5	IGF2
	KPNA4	ARPC2	ADCY7	CPVL	CDCP1	MAPKAPK2	GPX3	VIM	SMIM3	ITGB2	LCP2	LDHB	FYB1	LBR	TMEM158
	PRKCI	NOP10	TGFBI	SRGN	ALOX5	IDH3A	CDKN2AIPNL	PTPRG	LPXN	GPSM3	IKZF1	TMA7	CD14	SMIM15	SNAI2
	PPP1R2	SFN	ALOX5AP	CD37	ANXA1	RASSF5	ROGDI	PRSS23	SLA	HLA-DPA1	RASA3	ADGRE5	SSH2	NPRL3	ZEB1
	FXYD3	MYOF	PTPRC	WAS	CHDH	PABPC1	DNAJB4	CAVIN1	PHACTR1	CXCR4	ADCY7	POTEI	ALOX5AP	CCDC34	LOXL1
	LIPH	PML	DOCK2	PREX1	ALDH2	OAZ1	LDOC1	NOTCH1	GM2A	METRNL	SYTL3	PIM1	VCAN	PDRG1	SRPX2
	ADAM9	S100A6	FCGR3A	TNFRSF1B	FKBP9	RAC2	TTC8	A4GALT	WAS	PLXDC2	TMEM154	BUB3	COTL1	ABHD11	COL12A1
	SERP1	ITGAV	STAB1	HLA-DQA2	SEC11C	SH3KBP1	INPP5F	PLEKHG1	SLC2A14	SIRPA	EVI2A	ZFP36L2	SMAP2	MIS18A	GPNMB
	LGALS3	TMEM87A	CCL3	CD300A	CALM2	SFT2D2	RFWD3	PRKCH	HLA-DPA1	VDR	SLA	TSC22D3	RAB31	PUDP	PDLIM3
	RAB11FIP1	STAT1	HLA-DQB1	HLA-DMB	EIF5	APRT	FGFR1	DLC1	PTAFR	WIPF1	TIMP3	HLA-E	JUNB	UBQLN4	FN1
	MGAT4B	KCNN4	SPN	HLA-DPB1	TUBA1A	SSTR2	SEC11C	AQP1	LSP1	SAMHD1	TYROBP	PABPC1	NAMPT	ALS2	DCN
	BSG	TNKS1BP1	TYROBP	PTPRC	TGOLN2	RACK1	FAM46C	FSCN1	THBS1	JARID2	SMYD3	ATP5EP2	FTL	DPYSL2	PDGFRA
	QSOX1	ANXA1	SASH3	CD14	TPD52L1	NOP53	CMTM8	MLLT1	HCLS1	CD14	ARHGDIB	FXYD5	RHOG	TMEM67	AKAP12
	HSPA1B	RAB11A	OLR1	HLA-DPA1	TMEM87A	PTPRE	SIRT6	CAV1	CXCR4	HLA-DQB1	ACSL4	CAP1	CTSS	CRY2	IGFBP7
	HSPA1A	PCDH1	ARHGDIB	ZEB2	BTG2	ACTR2	METRN	CAVIN3	SAMSN1	FTH1	FCER1G	ARPC1B	CEBPB	FAM46C	TIMP3
	CCT3	RBMS1	PIK3CD	TNFSF12	H3F3A	ATP5EP2	STAT5A	FZD6	PMP22	ALOX5AP	NR4A3	ZNF90	FTH1	OSBPL10	C1S
	LAMB3	ASAP2	SDS	SLA	PTPRJ	LYN	PIBF1	HSPG2	BCL2A1	SH3BGRL3	FYN	SP100	PTK2B	PKN2	CLEC11A
	ARFGAP3	YBX3	LCP1	BASP1	EPB41L1	HLA-DRB1	KCTD12	SEC14L1	SLC2A3	FLNA	C21orf91	ATP5E	ACTB	NCALD	GAS7
	C19orf33	CAP1	CD53	HMOX1	CNN3	IRF7	BEX3	ARHGAP23	HLA-DQB1	CTSS	ALOX5AP	EEF1B2	BTG2	EIF4ENIF1	MME
	CTSC	ITGB6	RIN3	FYB1	BUB3	RHOG	MFSD6	ELK3	CD4	PTPN6	FER	TLN1	TSC22D3	RBM38	COL6A2
	SLC12A2	FLNB	GRASP	LGALS1	MYO1B	CIRBP	FAM219B	NDRG1	LIPA	TIMP1	LCP1	ARL4C	VIM	GTF3C4	NDN
	NDRG1	BAIAP2	PHACTR1	MAFB	RNF24	PFN1	SLC36A4	FKBP1C	VIM	FTL	ADAM12	MBNL1	THBS1	PRR7	C1R
		CLTB	LCP2	VIM	RTN4	HLA-DRB5	BLMH	PNP	KCTD12	PSAP	DUSP2	NAP1L1	GLUL	SLC25A39	SPON2
		MAL2	PLXNC1	CXCR4	HIPK2	ARL4C	SELENOI	UPP1	WIPF1	HLA-DRA	PRKX	VAMP2	LITAF	HAX1	FSTL1
		NPC2	ARHGAP45	WIPF1	MAX	SARAF	ACSL1	ABCG1	RNF130	PTPRE	SLC2A3	WDR1	PTGS2	TMEM242	ENG
		PACSIN2	CORO1A	PTAFR	45537	EEF1B2	PCSK2	FKBP1A	MAFB	GLUL	ADGRE2	UBL5	FLNA	BET1	ITGA5
		S100A10	ENG	LCP2	EHF	IDS	ENTPD4	TGFBR2	HLA-DPB1	HLA-DRB1	ALS2	NPM1	H3F3A	MED30	CRISPLD2
		PPL	GMFG	PLXDC2	CDS1	CCDC50	PBXIP1	SELENON	ARL4C	SAT1	NFKBID	TPM3	SLC25A37	HIGD2B	NEGR1
		ITGA3	HLA-DQB2	INAFM2	HMCES	DBNL	NAV1	NGDN	PTPRC	ATP1B3	WDFY2	ZFP36	TNFSF13B	EML3	TBX3
		TMEM184B	SRGN	SAMHD1	PPDPF	PARK7	RERE	EPAS1	HMOX1	VSIR	LAPTM5	ZYX	PTPRE	HLTF	VCAN
		SMDT1	ELMO1	HLA-DMA	SORT1	FYTTD1	PLEKHB1	VAMP5	ARRB2	ACTB	RAC2		FKBP5	STRADB	PHLDB1
		ANXA3	TNFRSF1B	OGFRL1	JUNB	NLRP2	ARID3A	PLPP1	CD37	S100A4	PIM2		DUSP1	PCBD1	ITPRIP
		SYT8	ARRB2	HCST	UTRN	TSPAN13	MOB1B	ETS1	ADAM8	BTG1	CD48		PSAP	SLC25A37	FRMD4A
		PARP9	HLA-DPB1	ACSL1	VAMP2	CSDE1	45360	PTPN14	SAMHD1	ZNF106	ZEB2		GNAI2		MFGE8
		MANSC1	LSP1	FCGRT	TAPBP	ACTB	SEMA3E	MSN	CD68	CD68	GRASP		CEBPD		COL16A1
		MMP14	HTRA1	KCTD12	PDLIM5	GPX1	TEX2	SWAP70	OGFRL1	HLA-DRB5	SRGN		RBMS1		SELENOM
		ITGB4	PREX1	ARHGDIB	SOX9	SPCS1	TSNAX	TGFBR3	MGAT1	CTSB	HAVCR2		SAT1		A2M
		IFIT3	HLA-DQA2	COTL1	CIRBP	SERP1	UPF3A	ATP1B3	CTSL	ARHGDIB	GALC		IRS2		LGALS1
		SCNN1A	CSF2RA	RAB31	PNISR	VAMP8	ABCF3	STOM	CTSB	CEBPB	ATP6V0A2		SOD2		EMP3
		RRAS	HLA-DPA1	SCPEP1	NEDD4L	DUSP5	COBL	ECE1	FTL	WARS	SLC45A3		ARPC1B		FAM20C
		TACSTD2	HLA-DQA1	GM2A	SPINT1	PTEN	COX17	DPYSL2	LGMN	OAZ1	GM2A		ZYX		WWOX
		KLK10	INAFM2	HLA-DRB5	TXNIP	LGMN	CADM1	PTMS	GRN	PPT1	LAIR1		CD55		RNGTT
		CCND1	VIM	SLC7A5	RUNX1	LITAF	AGAP1	HYAL2	SLC43A2	GPX1	VIM		OAZ1		CAVIN1
		LAMB3	RNF166	HLA-DRA	ATP2C1	SNX3	OARD1	JDP2	PSAP	ADA2	CD52		RNF149		ACKR3
		ITGA6	ZEB2	ZNF331	EGR1	SEC61B	NFIL3	BMPR2	FTH1	ZMIZ1	INPP5D		SOCS3		BASP1
		MYH14	FERMT3	CREM	SORL1	APEX1	IRF2BPL	RBMS1	UPP1	ARPC1B	SLC2A14		RAC2		MXRA7
		C15orf48	ACSL1	RGS2	PTP4A2	COX4I1	SSBP4	PRCP	GLUL	GRN	C1orf162		RNF130		EFEMP1
		ITGB5	CD300A	HLA-DRB1	LRP5	PPP1R14B	STK3	EMP1	CREG1	RAB20	CCDC88A		LYN		COL1A1
		TNFSF10	FCGR3B	CD74	TMA7	NAP1L1	NEBL	UACA	HLA-DRB1	CD74	CHST11		FBXL5		FZD7
		MT2A	PTAFR	PPT1	NCOA7	CTSB	COG7	SLC39A1	ABCG1	ARPC3	ANXA6		FCGRT		PMP22
		MMP7	CD14	PSAP	CNP	BTG2	PTPRN2	FURIN	HLA-DQA2	IVNS1ABP	THBS1		PGD		PLTP
			CNTRL	SLC2A3	AZIN1	EEF1A1	C10orf10	CNN3	CTSA	PLAUR	RHOBTB3		PTEN		SSPN
			AP1S2	RHBDF2	CAPRIN1	FAM49B	ACLY	NXF1	NAGK	LIMS1	BMP2K		BRI3		ANXA6
			ETV5	RNF130	REEP5	NACA	KIAA1324	DOCK9	ATP1B3	CMTM6	LPCAT2		RNF24		SMIM3
			LGALS1	MFSD1	FKBP4	SLC44A2	IFT22	ADAM15	ARHGDIB	TPP1	EGR3		FOS		LAMB1
			SAMHD1	NPC2	CMIP	CNN2	UROD	CALD1	CD74	LYZ	WIPF1		CMTM6		IGFBP6
			FYB1	TBXAS1	ANKRD12	NACA2	MEIS2	NNMT	RAB31	CD44	VWA5A		TYMP		FGFR1
			KCTD12	VSIR	CXXC5	NPC2	SCOC	PDCD4	HLA-DRB5	RGS2	PTPRC		GRN		RARRES2
			CXCR4	SMAP2	HLA-E	COX5A	AGAP3	CD99	PLXDC2	RBPJ	C1orf186		IFITM2		PDCD5
			NUP210	GPX1	ARF3	HERPUD1	RICTOR	SYNPO	HLA-DRA	IL1RN	IL2RG		SDCBP		RHOBTB3
			DAGLB	LIPA	EID1	IFI44L	ISCU	ZNF281	TNFSF13B	HBEGF	NR4A2		METTL9		TTC28
			NCKAP1L	FTL	TMEM45B	SUB1	EEF1A2	IGFBP4	RNASE1	MSN	LPXN		VNN2		PLPP1
			COTL1	CD68	SNX9	MYL12A	PPP1CC	RNASE1	COTL1	FKBP1A	KIAA1147		IER2		PTK7
			CHST11	ARL4C	ERBB3	IRF2BP2	DCAF10	OAF	SAT1	NAMPT	GALNT6		LYZ		SH3BP5
			SLC15A3	UCP2	PEBP1	MINOS1	RGS17	TMEM109	SIRPA	SLC25A6	FGL2		TSPO		LRP1
			RAB31	FTH1	VWA1	CD99	NAP1L1	SRP14	PLD3	SDCBP	CSF1		IVNS1ABP		TCF4
			AXL	CTSB	AKAP9	SEL1L3	VPS52	MT1G	NR4A2	GRB2	FMNL1		SBNO2		PUM3
			HCST	METRNL	PLPP2	SLC3A2	PREP	GSN	CTSS	NPC2	STK17B		PHC2		ZNF268
			HCK	CMTM3	SMIM14	SPCS3	ZMYND11	HDAC7	HLA-DQA1	GSTO1	TSEN54		CHD1		LTBP1
			EVI2B	GNA13		RSF1	CHID1	MRPL33	HLA-DMB	TYMP	SEMA4D		SH3BGRL3		MXRA5
			CELF2	AP1B1		EIF3D	ZNRF1	FXYD5	TFRC	ATP13A3	ACP5		GRB2		FLNA
			TGFB1	ITM2B		MYD88	SECISBP2	GUK1	GNAI2	UCP2	ACER3		FAM177B		ILK
			MEF2A	ARHGAP18		SLC20A1	BEND7	YBX1	CTSD	GRINA	TNFAIP3		PNRC1		CALD1
			SLC7A5	SORL1		REL	PLEKHG3	NHP2	IL1RN	RHBDD2	CREM		EGR1		PLOD1
			GPX1	TYMP		UGCG	LRP11	FLNA	PPT1	CXCL16	NR2C2		TPP1		APEX2
			STMN1	HERPUD1			ATXN3	MYH9	NPC2	ACTR2	SLC11A2		FLOT2		WIPF1
			HLA-DMA	ADA2			FAM53C	GLTP	PLIN2	MGAT1	CHST12		ROCK1		PAM
			MAFB	RAPGEF1			SCRN1	RTL8C	FCGRT	FBP1	LIF		ZFP36L1		PLOD2
			SLC7A7	ATP1B3			TAPT1	IFITM3	CXCL16	RHOG	NFKBIZ		TKT		CBLB
			LHFPL2	GRN			NECAP1	TCEAL4	UCP2	SLC16A3	SYTL2		ZFP36		COL6A1
			ST6GAL1	RB1			CEBPD	CNIH1	PLAUR	CTSL	ELOVL5		CFLAR		IGFBP4
			SAP30	ATP6V1B2			GOLGA3	CMIP	IFNGR1	CTSH	NFE2L3		PPP1R15A		FZD1
			HLA-DMB	CTSL			NIPSNAP3A	IFITM2	PHC2	LRP1	NSMCE1		ALOX5		ESYT2
			CD37	CD81			SCD	MT2A	RNASET2	UBE2D3	TSC22D3		ASAH1		TIMP2
			HMOX1	SAT1			WDR18	CCDC50	PLAU	LITAF	EVI2B		WSB1		ANKRD13A
			FOXN3	TMSB4X			MYLIP	MTUS1	GRB2	HK1	RGS2		PELI1		THBS1
			DENND3	SGK1			RABGGTB	CAMTA1	LIMS1	YBX1	BEX4		ARPC3		DEGS1
			FCGRT	MARCKS			SMPDL3A	YBX3	LYN	JUNB	ABRACL		CXCL8		STEAP2
			DAB2	SEC14L1			MECP2	RHOC	METRNL	TLN1	RASSF5		UBE2B		BICC1
			UCP2	NR4A2			DCAF8	PITPNC1	RAB20	SOCS3	MAOB		LAMTOR1		VIM
			HLA-DRA	CXCL16			PLEKHA3	S100A13	LAMP1	ARPC5	PTGS2		MAP1LC3B		PTGFRN
			EPB41L2	NUDT3			FBXO22	PPP3CA	RGS2	ATP6V0B	IDS		TALDO1		CD99
			VSIR	MSN			COPS7A	PXN	TYMP	VEGFA	GNPTAB		ARPC2		KIDINS220
			BASP1	CEBPD			PDCD4	SERPINH1	TTYH3	ZYX	CCNG2		TSPAN14		CMTM3
			SH3KBP1	GLUL			DYNLRB1	PEA15	MSN	ARPC2	DUSP10		CSRNP1		CRTAP
			HLA-DRB5	RNASET2			FOXP4	KLF2	ASAH1	SOD2	TMEM44		PLAUR		FSCN1
			SKI	ATP6AP1			RAB27A	TMEM2	ADPGK	PFDN5	CRBN		TLN1		LAMC1
			HLA-DRB1	GNAI2			NUCB1	ARRDC3	TPP1	ATP6V1F	CMTM3		MSN		SERPINH1
			CD74	CTSS			GNAS	NACA2	CAPG	ZNF90	BTG2		UBE2D3		PLAU
			MGAT4A	TPP1			INPP4B	IL6ST	SDCBP	RNF149	ABHD17B		TRIB1		PRDX6
			SIPA1	RAB20			ARHGAP35	NPDC1	ATP6V1F	RAB7A	LGALS1		ADGRE5		CTGF
			GGA2	ZFP36			SEC16A	WWTR1	GPX1	SLC25A37	UBA7				TMEM115
			PLAC8	C3			VAMP2	IVNS1ABP	GNA13	GNAI2	ARRB2				CNN3
			TLN1	SH3KBP1			TPD52	PPIC	HEXA	PABPC3	SH3KBP1				MMP14
			SCPEP1	LGMN			MAN1A2	SNU13	TLN1	H2AFY	PRKD3				TSKU
			MAP3K8	OAZ1			PIP4K2C	TIMP1	BRI3	GNS	OXA1L				CREB3L2
			ACTB	FAM49B			TOLLIP		ATP6AP2	BRI3	AGAP3				CYP4V2
			METRNL	SERPINB9			GRAMD4		CEBPB	NHSL2	TPCN1				ABL1
			CTSZ	FXYD5			MRPL41		HSPA1A		PTPN6				IGFBP3
			MYO9B	CST3			SEM1		CTSC		ELL2				CTSL
			HMGB2	NAMPT			XRCC6		TIMP2		RSAD2				MAF
			QKI	IFNGR1			SPG7		BTG1		ID2				NCOR2
			GNAI2	ACTB			XRN1		HSPA1B		CTNNBL1				OSBPL8
			RAC2	ASAH1			GNAI2		FLNA		CDC42EP3				CKAP4
			EDEM1	LITAF			CTBS		MX2		NPIPA7				45543
			ZNF331	PER1			CLNS1A		CRTAP		AREG				KCTD12
			GRB2	CAPG			OAZ1		GRINA		MAP3K8				EDEM1
			FAM49B	TIMP2			SUCO		OAS3		TNFAIP8				ADM
			OGFRL1	HIF1A			MRFAP1L1		HLA-DMA		NPIPA2				TUBB6
			DDX39A	MGAT1			TUSC3		XAF1		RRN3				STOML2
			LAMTOR4	ACTR2			PRKACB		RALA		GLUL				DLGAP4
			NPC2	SIRPA			SEC24C		REL		MYO9B				BMS1
			AP1B1	CMTM6			TMX4		HEXB		NFKBIA				NEK6
			STK17B	CTSZ					RNF149		RHOG				TCEAL9
			PPP1R18	QKI					MARCKS		PRNP				MAGED2
			GNA13	DUSP1					MMP14		CCNL2				TMEM147
			RNF130	BTG1					LITAF		PDE4A				GRPEL1
			CACYBP	RAP1A					GSTO1		PPM1N				GLIS3
			RAPGEF1	PABPC4					QKI		FOSB				PDLIM4
			TMSB4X	IRS2					ABHD12		ATP1B3				COPS8
			RHOG	RHOG					SGK1		ESYT1				IARS
			NUDT3	CTSC					OAS2		DDX5				RAB6A
			IL17RA	MOB1A					CEBPD		MTR				IMP4
			NFYC	LYN					IDH1		RNF130				MAGED1
			RGS2	FOS					CD81		NPIPA3				IFITM3
			SKAP2	TSC22D3					RAB5C		CHSY1				TGFBR2
			RCC2	RNF13					MT2A		LACTB				RBMS1
			OAZ1	TTYH3					FAM49B		SPART				RRAGC
			CFL1	RUNX1					FNIP2		SH3BGRL				OAF
			PPIA	KLF4					HBEGF		ICAM1				CALU
			TUBA1B	USF2					SATB1		ARHGAP18				RTL8C
			FXYD5	ATP6AP2					ADM		NR4A1				TUBA1A
			ADA2	HSPA1B					SLC3A2		IER5				LTBP3
			CTSB	HSPA1A					IFIT3		PPP1R15B				LZTS2
			IFNGR1	RNF149					FXYD5		ZDHHC2				CALR
			ATP6V1B2	CTSA					CMTM6		FXYD5				PALLD
			ATG3	SERINC1					ATP6V0B		NPIPA8				PTEN
			ARL4C	REL					ADAR		ANP32E				C1QTNF1
			GRN	CTSD					TSPAN14		DEGS1				NDUFAF3
			HERPUD1	CTSH					SOCS3		PAG1				ATXN2
			APOPT1						ISG15		WBP1L				COL18A1
			RHBDF2								PPP1R18				RB1
			RAP1A								ANKRD28				BLOC1S6
			ARPC4								ALOX5				HGSNAT
			PFN1								NPIPA1				B4GALT1
			PSAP								RSRP1				ZFP36L1
			ARHGAP18								SRSF7				MYH9
			TCF12								NAP1L1				PGAM1
			CAPZA1								MDM4				ECE1
			ARPC3								NCOA4				C6orf48
			BLOC1S6								PLEKHA2				SEC61G
			MTHFD2								MAPK1				PARVA
			H1FX								SLC39A11				MYADM
			HEXA								SNX5				C12orf57
			LITAF								RHBDD2				QKI
			SGK1								SCIN
			ZNF106								LAPTM4A
			TUBA1A								DDX3Y
			POTEE								SKIL
			PCLAF								ZFAND5
			SYK								CAPG
			PLXDC2								ZFP36
			CNN2								PRRC2B
			TYMP								ARL6IP5
			H2AFZ								TRA2B
			NAGA								SLC9A1
			MSN								DUSP6
			CST3								IL4R
			ATP6V1F								IFITM2
			KIAA0930								IRS2
			DNAJC5								C6orf48
			ACTR2								CKLF
			SH3BGRL								MITF
			ROCK1								STK4
			CAPG								CD9
			VPS29								NDUFA4
			DRAM2								45537
			ARPC5								B4GALT5
			LYN								AKAP13
			TRABD								EFCAB14
			C17orf62								H2AFV
			MARCKS								REL
			TMPO								AHNAK
			SERPINB9								ANXA1
			SSR1								ARGLU1
			NR4A2								MYADM
			MGAT1								CD44
			MAPRE2								IER2
			MOB1A								DENND1B
			LBR								PER1
			CEBPD								UBB
			PPT1								BTN3A1
			NACA								CYLD
			RB1								ADAR
			CTSH								SLFN5
			CMTM6								SLC7A5
			ATP5EP2								FOSL2
			RACK1								LGALS8
			POTEI								VEGFA
			GLUL								RAP1A
			H2AFV								NACA
			CD68								ATP5G2
			PLEKHB2								QKI
			EFCAB14								JUN
			SLC16A3								DUSP1
			NCOA4								PPP1R15A
			C6orf62								GADD45B
			EIF5B								SRSF5
			AZIN1								EIF5
			PSMA1								PNISR
			YBX1								CSRNP1
			SIRPA								MT2A
			IL13RA1								HSPA1A
			XPO1								NACA2
			HMGB1								EGR1

## Sheet: Table S3
Table S3. The pathway genesets of the GSE113922 PDX models and GSE153509 cell line
GSE113922 PDX models				GSE153509 cell cline
Reactome_mRNA_splicing	Reactome_DNA_replication	Reactome_cell_cycle	Regulation_of_transcription	RTK/growth factor receptors signaling	RAS-MAPK signaling	mTOR signaling	ER signaling	FGF/R-ACT signaling
ACIN1	ANAPC1	AAAS	MOM2	FGG	FOS	FABP5	ABAT	ETV4
ALYREF	ANAPC10	ABL1	HIF1A	GBP1	CCL20	MSMO1	ABCC1	SPRY4
AQR	ANAPC11	ABRAXAS1	LEF1	TNFRSF11B	PPBP	CYP51A1	ACP6	PLAU
BCAS2	ANAPC15	ACD	SUV39H1	FGB	HRAS	TNFRSF12A	ACTB	ITGB6
BUD13	ANAPC16	ACTR1A	TFDP1	GJA1	DUSP1	FAM3B	ACTG1	FGD5
BUD31	ANAPC2	AHCTF1	NOTCH1	DUSP6	CXCL3	IDI1	AGXT2L2	GDF15
C9orf78	ANAPC4	AJUBA	FOXA1	S100A9	IL13RA2	LDLR	AKAP12	FPR3
CACTIN	ANAPC5	AKAP9	EZH2	ADM	PTGS2	TFRC	ANXA1	FOSL1
CASC3	ANAPC7	AKT1	EGR1	ITGB6	TFPI2	PSAT1	AQP3	CREB3L1
CCAR1	CCNA1	AKT2		DUSP4	BMP2	CDK1	ARF6	DUSP6
CCDC12	CCNA2	AKT3		GCNT1	NAV3	FOXI1	ARHGAP12	ETV5
CDC40	CCNE1	ALMS1		A2M	DTR	PFKP	BAG3	ZNF365
CDC5L	CCNE2	ANAPC1		ASPH	TGFA	MCM6	BOK	GPRC5B
CHERP	CDC16	ANAPC10		CYP1B1	EREG	ALDOC	C12orf44	WNT5A
CRNKL1	CDC23	ANAPC11		CMAHP	IER3	AK4	CCND1	TMC5
CTNNBL1	CDC26	ANAPC15		TNFAIP8	ODC1	BST2	CD58	LAT2
CWC15	CDC27	ANAPC16		CSGALNACT1	PLAUR	PCYT2	CDC34	EGR1
CWC22	CDC45	ANAPC2		KIAA1199	C20orf42	GPX2	CDV3	DOK7
CWC25	CDC6	ANAPC4		LPAR6	SERPINB2	RRM2	CIP29	MAP1B
CWC27	CDC7	ANAPC5		GLRX	ANGPTL4	FGFBP1	CLDN4	RARRES1
CWF19L2	CDK2	ANAPC7		EPAS1	MEG3	SPRR1A	CORO1C	RP11-58O9.2
DDX23	CDT1	ANKLE2		MMP1	HPSE	PAFAH2	CSNK1D	MFSD2A
DDX39B	CUL1	ANKRD28		PLAC1	MSCP	DHCR24	CTSL2	ANXA1
DDX41	DBF4	ARPP19		RND1	DIPA	FDPS	CYP24A1	RHCG
DDX42	DNA2	ATM		CEACAM6	PI3	LGALS3	DAAM1	LIF
DDX46	FEN1	ATR		INHBA	PTX3	OAS2	DDX5	TLL1
DDX5	FZR1	ATRIP		IGF2BP2	MMP14	HMGCS1	DEGS1	CAPN8
DHX15	GINS1	ATRX		GRAMD3	CXCL2	DLG4	DHCR24	PPP1R1B
DHX16	GINS2	AURKA		PTPRE	SLC2A3	SIGLEC1	DKK1	NCF4
DHX35	GINS3	AURKB		TNFRSF21	SDC1	LTV1	DNAJC14	IGHE
DHX38	GINS4	B9D2		F2RL1	DUSP6	LOC646627	DST	IFI44
DHX8	GMNN	BABAM1		IRF1	PPP1R15A	CDC20	DYNLT3	KRT81
DHX9	H2AB1	BABAM2		CEBPD	UPP1	DHCR7	EIF2AK1	SLITRK6
DNAJC8	H2AC14	BANF1		MPZL2	G0S2	PREP	F2RL1	BMP7
EFTUD2	H2AC18	BARD1		ETS2	LDLR	MYO7B	FAM59A	IVL
EIF4A3	H2AC19	BIRC5		ELL2	DUSP5	IFIT2	FAM84B	FFAR2
FAM32A	H2AC20	BLM		EGLN3	FLJ23563	SLC2A1	FHL2	ADAMTS4
FAM50A	H2AC4	BLZF1		S100A8	EPHA2	PTPN14	FLJ13236	EPHA2
FUS	H2AC6	BORA		EGFR	PRO1073	ABCA2	FOXO1	STMN3
GCFC2	H2AC7	BRCA1		RCAN1	DAF	PPAN	FUT8	EPGN
GPATCH1	H2AC8	BRCA2		LIF	KCNK1	S100A14	GPR87	PTAFR
GPKOW	H2AJ	BRCC3		LOXL2	SLC2A14	GSDMA	GPRC5A	PRSS23
GTF2F1	H2AX	BRIP1		ATXN1	CXCL5	SQLE	HOMER1	NPAS2
GTF2F2	H2AZ2	BTRC		EXT1	KIAA0053	DUOXA1	HPCAL1	UBASH3B
HNRNPA1	H2BC1	BUB1		DRAM1	SLC16A3	MTHFD1	IDS	GPR3
HNRNPA2B1	H2BC10	BUB1B		CXADR	LOC152519	IDH3A	IFNGR2	STRA6
HNRNPA3	H2BC11	BUB3		CLDN1	MGC14128	STEAP1	ITGA6	HES4
HNRNPC	H2BC12	CABLES1		PLAGL1	GJB3	MS4A7	KIAA0999	ELL2
HNRNPD	H2BC12L	CC2D1B		GAL	SLC20A1	IFI35	KLF4	CX3CR1
HNRNPF	H2BC13	CCNA1		ANKRD57	IL11	EEF1E1	LHFPL2	CRH
HNRNPH1	H2BC14	CCNA2		MGAT4A	SERPINB1	HIVEP3	LOC26010	SYTL2
HNRNPH2	H2BC15	CCNB1		PCDH9	PDCD1LG1	UBE2C	LRIG1	JUNB
HNRNPK	H2BC17	CCNB2		CAPN2	ADAM8	ZNF518B	LYPD1	B3GNT2
HNRNPL	H2BC21	CCND1		CYR61	B3GNT5	PDK1	MALL	MAFF
HNRNPM	H2BC26	CCND2		SDCBP	CXCL1	TG	MAP2K3	COTL1
HNRNPR	H2BC3	CCND3		IDO1	ITGA2	KCNE3	MAP3K5	SPHK1
HNRNPU	H2BC4	CCNE1		MALL	NT5E	APOOL	MAPKAPK2	PHLDA2
HSPA8	H2BC5	CCNE2		MIR22HG	VEGF	TESC	MYADM	ICAM1
HTATSF1	H2BC6	CCNH		ETV5	CLC	NKAIN1	NAB2	GCNT3
IK	H2BC7	CCP110		VAV3	TIMP1	RCOR2	NVL	WT1
ISY1	H2BC8	CDC14A		CCL2	GJB5	LIPG	PACSIN2	PTCHD1
LENG1	H2BC9	CDC16		MAP3K5	LIF	C9	PALLD	KREMEN2
LSM2	H3-3A	CDC20		ELK3	EGR1	BACH2	PALMD	RP11-398B16.2
LSM3	H3-3B	CDC23		SGPP1	TNFRSF10A	COMTD1	PAX9	ABHD8
LSM4	H3C1	CDC25A		CYP27B1	AKAP12	ELF5	PHKA2	KRT16
LSM5	H3C10	CDC25B		PDE4B	C14orf139	LDHC	PTP4A1	RELB
LSM6	H3C11	CDC25C		CASP7	MAD	TMEM97	PTPRE	SNPH
LSM7	H3C12	CDC26		ERO1L	DUSP4	IL27RA	RAP2B	ERRFI1
LSM8	H3C13	CDC27		ZNF281	JUNB	2025-09-09	RBMS1	TNS4
LUC7L3	H3C14	CDC45		SLC7A11	SOCS1	CDH17	S100A16	CST7
MAGOH	H3C15	CDC6		TNS3	KIAA0346	IGLL1	SCARA3	GAD1
MAGOHB	H3C2	CDC7		SLCO2A1	PTHLH	CYP26A1	SLC17A5	QPCT
MFAP1	H3C3	CDCA5		FERMT2	LOC120224	UHRF1	SLC41A2	S100P
MTREX	H3C4	CDCA8		DUSP5	SAT	HELLS	SMAD3	VIPR1
NCBP1	H3C6	CDK1		KRT81	LAP1B	PRKCA	SPIRE1	PTPRH
NCBP2	H3C7	CDK11A		COTL1	SPRY4	RD3	SRGAP1	SIPA1L2
NKAP	H3C8	CDK11B		TFPI	S100A6	MKL2	STAT6	LAMB3
NSRP1	H4C1	CDK2		HBEGF	IL1B	PYGL	STK10	CREB5
PCBP1	H4C11	CDK4		SNX16	TBX3	HSPE1	SUPT6H	CHD5
PCBP2	H4C12	CDK5RAP2		ISG20	SEMA4C	HIST1H2BD	SYTL2	LINC01468
PDCD7	H4C13	CDK6		SPAG1	ETR101	USP18	TES	SLCO2A1
PHF5A	H4C14	CDK7		MAOA	ELK3	MCM5	TGFB1	KIAA1210
PLRG1	H4C15	CDKN1A		SAMD4A	ZBED2	MSX2	THBS1	TP63
PNN	H4C16	CDKN1B		FHOD1	ZFP36	SERPINB5	TMEM8	PLEKHH2
POLR2A	H4C2	CDKN1C		SEL1L3	NDRG1	TMEM53	TMEPAI	RP11-775C24.5
POLR2B	H4C3	CDKN2A		TAP1	FLJ36754	A2LD1	TNFRSF11B	FGFBP3
POLR2C	H4C4	CDKN2B		RNF19A	CDCP1	MAK	TNFRSF12A	STK32B
POLR2D	H4C5	CDKN2C		IL4R	PIM1	KCNK4	TNFRSF21	GBP2
POLR2E	H4C6	CDKN2D		PSMB9	PHLDA1	SC5DL	TOP1	THY1
POLR2F	H4C8	CDT1		WIPI1	IL1A	NTSR1	TP53INP2	PLK3
POLR2G	H4C9	CENPA		WNT5A	CHST11	STARD4	TRIM2	ABCC3
POLR2H	KPNA1	CENPC		ABCC3	RAPH1	NSDHL	VCL	GAL
POLR2I	KPNA6	CENPE		AKAP12	LRAT	CPPED1	WDR1	SH3KBP1
POLR2J	KPNB1	CENPF		GCLM	MFAP2	ATF3	ZFAND3	TSKU
POLR2K	LIG1	CENPH		SOCS2	CCNA1	HN1	ZYX	PHOSPHO1
POLR2L	MCM10	CENPI		CCDC68	C8FW	INTS3		LIPG
PPIE	MCM2	CENPJ		MBNL2	COPEB	GSDMC		PTHLH
PPIG	MCM3	CENPK		KTN1	PLAB	DBF4		TMEM121
PPIH	MCM4	CENPL		FADS3	PTPRE	BID		AREG
PPIL1	MCM5	CENPM		CCL22	GLTP	IFIT1		MMP10
PPIL2	MCM6	CENPN		PGM3	ATP2B1	HSD17B13		TMC7
PPIL3	MCM7	CENPO		SLC4A7	SMTN	C4orf49		SLC16A2
PPIL4	MCM8	CENPP		KRT7	STX1A	ADORA2B		RP11-823E8.3
PPP1R8	ORC1	CENPQ		IFIT3	OSR1	DFNA5		TIMP1
PPWD1	ORC2	CENPS		TUBB2A	FLJ32028	ERN1		HS3ST3B1
PQBP1	ORC3	CENPT		FNDC3B	TNFRSF10B	SELRC1		VASN
PRCC	ORC4	CENPU		IL1R1	MAP1LC3B	H6PD		L1CAM
PRKRIP1	ORC5	CENPW		TBC1D8	LOC129642	TARS2		AC093673.5
PRPF18	ORC6	CENPX		KCNS3	EFNB1	CTRB1		RP11-680F20.6
PRPF19	PCNA	CEP131		HK2	ADRB2	KIAA1967		SRCIN1
PRPF3	POLA1	CEP135		GBP2	UAP1	CCL5		VCAN
PRPF31	POLA2	CEP152		BCL3	PPIF	TIPIN		PARM1
PRPF38A	POLD1	CEP164		CRISPLD2	CAPZA1	TRMT5		LIN7A
PRPF4	POLD2	CEP192		EDN1	SDC4	IFI30		ZFPM2-AS1
PRPF40A	POLD3	CEP250		SQRDL	CSNK1E	GCH1		ITGA5
PRPF4B	POLD4	CEP290		RHOQ	ARG2	OBFC2A		DAPP1
PRPF6	POLE	CEP41		TGFB2	KIAA1754	NQO2		SPRR1A
PRPF8	POLE2	CEP43		2025-09-10	KLF5	COQ4		DNAJC5B
PTBP1	POLE3	CEP57		SEC23A	C6orf141	HMOX1		KCNN4
PUF60	POLE4	CEP63		BACE2	PVR	HTT		ETV1
RBM10	PRIM1	CEP70		SAT1	MCL1	TPH1		P2RY10
RBM17	PRIM2	CEP72		GABBR2	FOXQ1	KIF9		RP5-1028K7.2
RBM22	PSMA1	CEP76		APOBEC3B	HBP17	ATXN7L1		ACHE
RBM25	PSMA2	CEP78		IQCG	B4GALT1	FNDC7		TFCP2L1
RBM39	PSMA3	CETN2		C8orf4	CYP27B1	IL18RAP		TMEM51
RBM42	PSMA4	CHEK1		IL15RA	SLC9A1	SP100		DOHH
RBM5	PSMA5	CHEK2		SOD2	FLJ10486	CMA1		CPHL1P
RBM7	PSMA6	CHMP2A		PAPSS2	CALU	PCDHB5		RELL2
RBM8A	PSMA7	CHMP2B		EIF2C2	FLNB	SERPINA3		AGAP1-IT1
RBMX	PSMA8	CHMP3		ANGPTL4	PHLDA2	PCNA		ITM2A
RBMX2	PSMB1	CHMP4A		BMP7	SESN2	TMEM106A		CTA-363E6.2
RNF113A	PSMB10	CHMP4B		PSMB10	SMURF2	BDH1		NCF4-AS1
RNPC3	PSMB11	CHMP4C		P2RY6	HK2	TCF19		TNFRSF11A
RNPS1	PSMB2	CHMP6		MEIS3P1	PRNP	GABRG2		TGFBR3L
SAP18	PSMB3	CHMP7		LRRC16A	KIAA0303	FAM134C		RAC1P2
SART1	PSMB4	CHTF18		ATF3	IL8	ADRA2B		RP11-206M11.7
SDE2	PSMB5	CHTF8		GK	MGC11324	CAPN12		CD68
SF1	PSMB6	CKAP5		ACTG2	PBEF	NEIL3		GBP1P1
SF3A1	PSMB7	CKS1B		LRP8	GK	RANBP9		IFI44L
SF3A2	PSMB8	CLASP1		ALAS1	TUBA1	ADRA1B		GPR37
SF3A3	PSMB9	CLASP2		SLC9A6	CTEN	ANKRD33		MYEOV
SF3B1	PSMC1	CLIP1		ARAP2	TNFRSF12A	ASB11		CXCR4
SF3B2	PSMC2	CLSPN		GK3P	LOC119548	MINA		FAM174B
SF3B3	PSMC3	CNEP1R1		RAB27A	PLXNA2	PRAF2		TM4SF1
SF3B4	PSMC4	CNTRL		FGFR3	SERPINB5	FAM131A		ZYX
SF3B5	PSMC5	COP1		TMEM45A	BENE	ISYNA1		CORO1A
SF3B6	PSMC6	CSNK1D		C11orf75	MAIL	SLC22A7		ISG20
SLU7	PSMD1	CSNK1E		TAF1A	KCNN4	FTMT		SLCO4A1
SMNDC1	PSMD10	CSNK2A1		HSPA2	PNMA2	BLK		DUSP4
SMU1	PSMD11	CSNK2A2		MMP10	NTT73	VIP		LINC00589
SNIP1	PSMD12	CSNK2B		TNNT1	RNU3IP2	CMBL		UBALD2
SNRNP200	PSMD13	CTC1		RGS16	CALM2	SMTNL1		TPSP2
SNRNP25	PSMD14	CTDNEP1		PHLDA1	MYD88	TMEM40		COL5A2
SNRNP27	PSMD2	CUL1		ICAM1	TOP1	FDFT1		ENTPD8
SNRNP35	PSMD3	DAXX		AOX1	FLJ37099	KRBA1		FDX1
SNRNP40	PSMD4	DBF4		SCCPDH	EHD1	PLAT		PKP3
SNRNP48	PSMD5	DCTN1		HOMER1	KIAA1718	ALPK2		ELK3
SNRNP70	PSMD6	DCTN2		NT5C2	SEMA4B	MBL1P		MAP7D2
SNRPA	PSMD7	DCTN3		PMAIP1	PIK3CD	CDKN2B		NR4A1
SNRPA1	PSMD8	DHFR		CBLB	DLST	AP2B1		TM4SF18
SNRPB	PSMD9	DIDO1		KLF4	FLJ10350	SCGB3A2		GPAT3
SNRPB2	PSME1	DKC1		KIAA0247	MRGX3	LSS		SERPINB8
SNRPC	PSME2	DMC1		MAP2K4	ITPR3	TMPRSS4		SPRY4-IT1
SNRPD1	PSME3	DNA2		ARID5B	TSC22	RGS11		AZGP1P1
SNRPD2	PSME4	DSCC1		ENPP1	TOB1	NIPSNAP3A		SLC7A11
SNRPD3	PSMF1	DSN1		ITGA2	GTPBP2	GSS		FAM83A
SNRPE	RBX1	DYNC1H1		SLC12A2	EDG4	SLC41A3		DDRGK1
SNRPF	RFC1	DYNC1I1		ARFGAP3	SFN	CD300LD		RP11-21L23.2
SNRPG	RFC2	DYNC1I2		NFKB2	FLRT3	CCDC86		ST3GAL1
SNRPN	RFC3	DYNC1LI1		JUNB	BACH	STMN1		KRT18P65
SNU13	RFC4	DYNC1LI2		CADPS2	ULBP2	FADS1		FLRT3
SNW1	RFC5	DYNLL1		TMEM121	INPP1	DDIT4		ARRDC4
SRRM1	RPA1	DYNLL2		DBNDD2	IPLA2(GAMMA)	CALR		PCDH20
SRRM2	RPA2	DYRK1A		SPTLC2	CSNK1D	HK2		C7orf65
SRRT	RPA3	E2F1		RPS6KA3	LRP8	PGK1		SPNS2
SRSF1	RPA4	E2F2		S100P	ARNTL2	SLC7A5		ACTBL2
SRSF10	RPS27A	E2F3		SNAPC1	NOLC1	CTSC		PPP3CC
SRSF11	SEM1	E2F4		ETHE1	LHFPL2	ACSL3		FIBCD1
SRSF12	SKP1	E2F5		IMPA1	C19orf10	SLC1A5		PLXDC2
SRSF2	SKP2	E2F6		LPP	CD274	M6PR		TNFRSF10A
SRSF3	UBA52	EMD		PIGA	CLCF1	DDIT3		COL9A3
SRSF4	UBB	EML4		LHFPL2	DENND2C	IFRD1		TNFRSF11B
SRSF5	UBC	ENSA		LPIN1	GDF15	PLOD2		FZD5
SRSF6	UBE2C	EP300		MGLL	HBEGF	TUBA4A		KRT18P39
SRSF7	UBE2D1	ERCC6L		ITGA3	KLF6	CORO1A		KMO
SRSF8	UBE2E1	ESCO1		ARNT2	LAMA3	LDHA		TUSC3
SRSF9	UBE2S	ESCO2		CTNNAL1	MALL	MTHFD2		LAD1
STEEP1		ESPL1		CTGF	MAST4	FADS2		AVPR2
SUGP1		EXO1		HIVEP2	MXD1	VLDLR		IFNGR2
SYF2		FBXL18		PDLIM7	NFKBIZ	WARS		RP11-783K16.5
TCERG1		FBXL7		COL5A2	NPAL1	SCD		ATP8B3
TFIP11		FBXO5		NFIL3	OXSR1	P4HA1		BAIAP2L1
TRA2B		FBXW11		SGMS1	PBEF1	ACTR2		TRAF4
TXNL4A		FEN1		SHC4	RPRC1	IDH1		RAPGEF3
U2AF1		FIGNL1		SPRY4	TMEM45B	GBE1		C4orf48
U2AF1L4		FIRRM		PLEK2	TNS4	SERPINH1		ACER3
U2AF2		FKBP6		EGR3	TOR1AIP1	NUPR1		B4GALNT2
U2SURP		FKBPL		RASD1	TSC22D1	PSMG1		EPS8L1
UBL5		FOXM1		MAP1B	ARID5A	PSPH		DUSP5
UPF3B		FZR1		GOLT1A	B4GALT6	NAMPT		RP11-507B12.1
USP39		GAR1		GPR126	BXDC2	CDKN1A		RP11-27G14.4
WBP11		GINS1		RUNX2	BYSL	BHLHE40		SPATA5L1
WBP4		GINS2		EREG	CCND1	HSPA9		SLC9A7
WDR70		GINS3		RASGEF1A	CD3EAP	HSPA5		MCUB
XAB2		GINS4		FOSL1	CHSY1	EGLN3		KLC1
YBX1		GMNN		EPHA2	DDX21	LGMN		CYP27A1
YJU2		GOLGA2		AREG	ELOVL6	PNP		ZFAND5
ZCRB1		GORASP1		BHLHE40	ETV1	XBP1		RP11-276H7.3
ZMAT2		GORASP2		PLK3	ETV4	SLA		RP11-757G1.6
ZMAT5		GSK3B		MXD1	ETV5	DDX39A		RCN2
ZNF830		GTSE1		MAFF	FLJ10534	ACLY		TINAGL1
ZRSR2		H2AB1		NAV2	FOSL1	SLC7A11		TSPAN1
		H2AC14		BCMO1	GEMIN4	SSR1		NTN4
		H2AC18		TRIB1	GNL3	GLA		HOXB2
		H2AC19		EGR1	GPR3	SQSTM1		TNFRSF10B
		H2AC20		STAMBPL1	GTPBP4	PSMC2		TMEM40
		H2AC4		REEP1	HMGA2	PRDX1		CES1
		H2AC6		CAPN8	HSPC111	SERP1		NABP1
		H2AC7		STRN3	LNK	TRIB3		PPP1R14B
		H2AC8		GEM	MAFF	NFIL3		RSG1
		H2AJ		ERRFI1	MAP2K3	GOT1		PITPNC1
		H2AX		PDE2A	MYC	TPI1		MIER2
		H2AZ2		FOSL2	PLK3	ELOVL6		LIPK
		H2BC1		ARC	POLR1C	ASNS		GCLM
		H2BC10		CCM2	PPAN	PSMD14		OSTM1
		H2BC11		ACER3	PPAT	PSMA4		RASSF3
		H2BC12		GPRC5A	PYCRL	PPA1		AHR
		H2BC12L		CWH43	RRS1	HPRT1		UBTD1
		H2BC13		NFIB	SLC1A5	AURKA		SDCBP
		H2BC14		SPHK1	SLC4A7	HMGCR		KRT18P10
		H2BC15		UPP1	SPRED2	GAPDH		GPR87
		H2BC17		GVINP1	SPRY2	DHFR		SLC25A22
		H2BC21		HOMER2	TNC	IMMT		GIPR
		H2BC26		LRRC3B	WDR3	UCHL5		TNFRSF10C
		H2BC3		GNE	YRDC	YKT6		GOLT1A
		H2BC4		LIPH	IER2	INSIG1		MAFG
		H2BC5		IGJ	CD55	IGFBP5		CTB-50L17.10
		H2BC6		IHH	HIST1H2AC	FGL2		PRR15
		H2BC7		TMEM71	SREK1IP1	ENO1		PSMD3
		H2BC8		NIPAL1	LYN	CYB5B		TBC1D8
		H2BC9		PLSCR1	CASP2	SHMT2		RUNX2
		H3-3A		SDCBP2	LOC150381	TXNRD1		IER2
		H3-3B		CHODL	SPRY4-IT1	G6PD		CYP1A1
		H3-4		NPNT	HOXC6	SLC9A3R1		CDKN1A
		H3C1		C1orf116	SLC25A37	RAB1A		B3GNT3
		H3C10		OXCT1	ELOVL7	EBP		TOMM40
		H3C11		RAB31	FGFBP1	PNO1		KRT18P17
		H3C12		CEP55	COL27A1	PIK3R3		PIM3
		H3C13		TNFRSF12A	AHNAK2	ACTR3		GLIPR1
		H3C14		ANXA13	MTPAP	SLC2A3		AKIRIN1
		H3C15		CAMK2B	SRRM2	UBE2D3		FAM110A
		H3C2		RAB32	TNRC6B	ELOVL5		FAM50A
		H3C3		PLAUR	TGFB2	CACYBP		FAM84B
		H3C4		TIFA	SKP2	EDEM1		KLC2
		H3C6		MCM3	LOC100288911	ATP6V1D		SLC22A17
		H3C7		PPARGC1A	ST5	TES		HSPH1
		H3C8		ATP10B	MTUS1	TM7SF2		SDC1
		H4C1		SERPINB11	PDGFA	PSMA3		LIN28A
		H4C11		S100A11	VEGFA	ITGB2		ST3GAL4
		H4C12		LOC285141	MFSD2A	SLC1A4		ZNF275
		H4C13		VCP	CYP1B1	TOMM40		RP11-203J24.8
		H4C14		CPD	FERMT1	SLC6A6		SAT1
		H4C15		ARHGEF4	SH2D5	PPIA		MFSD4B
		H4C16		PBX3	GRHL2	ADD3		TRIB3
		H4C2		CHRNB1	TTC8	ME1		RELT
		H4C3		ARPC1B	ARHGAP25	CCNF		PRSS22
		H4C4		LRRC8E	IRX2	SLC37A4		SPIRE1
		H4C5		TACSTD2	ARHGEF9	ALDOA		KAT2B
		H4C6		SMPDL3B	RUNX1	BTG2		ABCC12
		H4C8		PGAP1	TUBA4A	UFM1		MEF2D
		H4C9		HELLS	FGFR2	CCNG1		TLE1
		HAUS1		SULT1C2	ADAMTS5	STC1		SPRED2
		HAUS2		DUOXA1	ADAMTS15	NMT1		GUCY1A2
		HAUS3		KCNE3	PHACTR4	PSMC6		SPATC1L
		HAUS4		SOX9	RRP9	FDXR		CTDP1
		HAUS5		AKR1B15	LRIG3	PSMC4		DNAJB11
		HAUS6		WIZ	ZNF827	CTH		B4GALNT1
		HAUS7		KRT4	NIPAL1	PSME3		PRRT3
		HAUS8		THRB	CYP2R1	CFP		GPRC5A
		HDAC1		COL8A1	DLL1	POLR3G		SDF4
		HDAC8		CXCL1	MID1	ACACA		ARL5B
		HERC2		CAPG	PNLIPRP3	QDPR		TMEM189
		HJURP		RGS19	TMEM154	MCM2		CLCN7
		HMMR		IFI44	FAM83A	PSMD12		IRS1
		HSP90AA1		CXCL17	HIST1H1E	CANX		ITGA6								YWHAH								FOS
		HSP90AB1		KCNMA1	MALAT1	RPN1		KLC3								HSPA1B								PLIN2
		HSPA2		EGR2	KIAA0528	HSPA4		HR								NAP1L1
		HUS1		DAZL	ZNF862	FAM129A		NFATC1								SORL1
		INCENP		MLKL	CASP1	TBK1		GMPR								TMED9
		IST1		TIMP1	GAS1	SEC11A		TERF2IP								OAS3
		ITGB3BP		VTCN1	CCDC165	BCAT1		SLC16A3								HIST1H4C
		JAK2		SPP1	LRRFIP1	PSMB5		S1PR3								DDX3X
		KAT5		PGLYRP1	TIA1	PSMD13		CSRNP1
		KIF18A		TMIGD1	COL12A1	PGM1		RNF149
		KIF20A		SPINK8	ZNF192	PLK1		SLC30A5
		KIF23		CITED4	LRRC8C	GLRX		CDC42EP2
		KIF2A		CD44	FN1	COPS5		MST1R
		KIF2B		CMAS	TCF7L2	ETF1		C14orf80
		KIF2C		FOXQ1	KDM6B	GSK3B		TNFRSF12A
		KMT5A		FBP1	SAMD8	NUP205		PXDN
		KNL1		SRGN	PNPLA8	SORD		GFER
		KNTC1		C10orf58	SERPINB3	PHGDH		ARFGEF3
		KPNB1		EPPK1	DNAJC6	GMPS		KCTD1
		LBR		NUDT21	LGALS8	RRP9		VIPR1-AS1
		LCMT1		SPRY1	BCL6	LTA4H		STX3
		LEMD2		AFAP1L1	MIRLET7BHG	SDF2L1		SLC30A1
		LEMD3		TFRC	ZNF273	FKBP2		SLC12A2
		LIG1		FRRS1	FAM110C	RDH11		CA13
		LIN37		REG3A	MAP7D1	CXCR4		CLPTM1
		LIN52		SOCS3	LINC00341	MLLT11		LRP10
		LIN54		TMEM173	MDH1	GCLC		FEM1C
		LIN9		BZW2	TRIM22	TCEA1		USP38
		LMNA		DENND2D	MRGPRX3	MAP2K3		ELAVL1
		LMNB1		LCN2	C7orf49	HSPD1		KCNK1
		LPIN1		SERPINB5	ACOT7	SYTL2		MXRA8
		LPIN2		MFSD4	VANGL2	MCM4		RAC1
		LPIN3		PIEZO2	PIAS1	PPP1R15A		PDF
		LYN		TMEM40	KANK4	USO1		PPP2CA
		MAD1L1		DUSP16	ABCA1	NFKBIB		RALY
		MAD2L1		CDH17	HMGN3	UNG		RHOBTB2
		MAPK1		RIPK3	NFIB	GTF2H1		GMPPB
		MAPK3		LELP1	EPHA4	RPA1		EMC8
		MAPRE1		DTX4	ARHGAP27	HSP90B1		NXPE3
		MASTL		RASAL1	LATS1	ERO1L		HOMER3
		MAU2		BASP1	MED25	GSR		MTDH
		MAX		UPK1B	SLC6A15	PITPNB		HIVEP2
		MCM10		SLC41A2	JHDM1D	EPRS		TSEN34
		MCM2		OBFC2A	GLCCI1	SRD5A1		ALDH16A1
		MCM3		ARHGAP18	LOC203274	TUBG1		IGF2R
		MCM4		MFAP3L	LOC100132999	MTHFD2L		MYO1B
		MCM5		CKMT1B	STAG3L1	ADIPOR2		CCNYL1
		MCM6		CP	TNRC6A	NUFIP1		ABCC11
		MCM7		ECT2	HNRNPH1	CDC25A		C20orf24
		MCM8		WFDC2	TMTC3	PDAP1		MGLL
		MCPH1		C8orf84	DDX17	BUB1		TMEM132A
		MDC1		EIF1AX	RNF152	ARPC5L		TSPAN15
		MDM2		IRGM	MBNL2	GPI		RP11-613D13.10
		MDM4		CD38	PALMD	EIF2S2		ZPR1
		MIS12		TNIK	XIST	CD9		HK2
		MIS18A		TESC	ZNF608	ATP2A2		FAM83G
		MIS18BP1		CDK6	LPAR2	GGA2		PPP4C
		MLH1		KLF6	AGPAT9	HMBS		POLR3D
		MLH3		HYLS1	FBXO9	RIT1		GADD45GIP1
		MNAT1		ENC1	MLL3	SKAP2		SPRY1
		MND1		SPRR2A	FAM46B	STIP1		METTL9
		MRE11		ARHGAP6	ITPRIP	DAPP1		MICAL1
		MSH4		IL10RB	MBOAT2	ABCF2		B3GALNT2
		MSH5		TSPAN8	TRIB1	NFYC		SLC2A1
		MYBL2		SLC40A1	NAMPT	ATP5G1		TMX4
		MYC		MUC19	TPM1	PFKL		LFNG
		MZT1		RTP4	CCNL1	CCT6A		GOLGA7B
		MZT2A		SERPINB6	CYP1A1	TSC2		ME2
		MZT2B		FAM55B	CEACAM5	IGF1		TRIB1
		NBN		GALNT7	AKR1B10	RPS6KA6		SFMBT2
		NCAPD2		VILL	FAM105A	MTOR		TTC13
		NCAPD3		KLF5	KIAA1199	EIF4B		IL6R
		NCAPG		TLR3	COL5A2	EIF4E		CDH13
		NCAPG2		CREB3L4	SGPP1	EIF4EBP1		NOCT
		NCAPH		MCM6	ALDH1A3	RICTOR		PCDH1
		NCAPH2		FAM176A	UPK3B	INS		IFRD1
		NDC1		EMP2	UPK2	PGF		BAG3
		NDC80		MAPK11	MEF2C	ULK1		PPP1R15A
		NDE1		TIMP2	EPAS1	RHEB		GXYLT1
		NDEL1		IL8	CEACAM6	BRAF		VPS4A
		NEDD1		ATP7A	ALDH3A1	HIF1A		HSPBP1
		NEK2		TSPO	FGFR3	PDPK1		TRIM6
		NEK6		CXCL2	S100P	RPTOR		FADD
		NEK7		CAPN13	CLMN	AKT1		PHLDB2
		NEK9		PKIG	ASPH	AKT2		TC2N
		NHP2		CLU	PTGER4	RPS6KA2		G6PD
		NINL		CDCA8	SLC2A10	RPS6KA3		JTB
		NIPBL		ANXA3	CXADR	RPS6KB1		MPZL1
		NME7		MFGE8	TNFRSF21	MLST8		FNDC3B
		NOP10		FMNL2	PPARG	AKT3		CYSRT1
		NPM1		PIGQ	LHFP	RPS6KB2		MESDC1
		NSD2		S100A14	LOXL1	TSC1		FAM91A1
		NSL1		EPHX4	BACE2	ULK2		EIF3J
		NUDC		FOXP1	GALNT12	CAB39
		NUF2		SLC5A8	KRT81	MAPK3
		NUMA1		LY6E	PKIA	CAB39L
		NUP107		TLR4	TGFBI	RPS6
		NUP133		USP18	EGLN3	MAPK1
		NUP153		RNF39	PPAP2A	RPS6KA1
		NUP155		GMDS	TBC1D8	PIK3R5
		NUP160		MTM1	OPN3	ULK3
		NUP188		SERPINA3	ATXN1	EIF4E1B
		NUP205		TNFAIP3	LPHN2	STK11
		NUP210		SP5	GABBR2	EIF4E2
		NUP214		TRIM31	PDK4	VEGFA
		NUP35		CDC20	CAPN2	PRKAA2
		NUP37		TTLL10	ENO2	VEGFC
		NUP42		MCM4	ST13	PRKAA1
		NUP43		MSL3	SH3GLB2	VEGFB
		NUP50		MID1	IGF2BP2	STRADA
		NUP54		B3GNT3	FADS2	FIGF
		NUP58		FZD4	KRT7	PIK3CA
		NUP62		FUBP1	PTMS	PIK3CB
		NUP85		PARP8	CXCR4	PIK3CD
		NUP88		CDO1	ABCC4	PIK3CG
		NUP93		STAG1	CADPS2	PIK3R1
		NUP98		PSTPIP2	AQP3	PIK3R2
		ODF2		MLLT3	AKR1C3	SEPX1
		OFD1		GOLM1	DBNDD2	IL17RC
		OIP5		LRG1	SLC6A6	VAT1
		OPTN		TEX10	GNE	TMBIM6
		ORC1		HGFAC	ARHGDIB	TFPI
		ORC2		C1GALT1	LIMCH1	ELP4
		ORC3		SMC2	CCNJL	C20orf111
		ORC4		ARG1	WNT11	MGEA5
		ORC5		HCCS	TTC9	RBFA
		ORC6		SEMG1	C1orf106	WRAP73
		PAFAH1B1		RASSF9	MYO1D	IFT140
		PCBP4		NELF	SLC9A6	PTPN18
		PCM1		NOSTRIN	SPTBN2	SMPD1
		PCNA		IKZF1	RAI2	IP6K2
		PCNT		CXCL6	TNS3	KAT6B
		PDS5A		ALB	LRP5	TBCCD1
		PDS5B		IDI1	TMPRSS4	C7orf64
		PHF20		CENPA	SGCE	GCDH
		PHF8		MACC1	CSGALNACT1	PDK3
		PHLDA1		LRRK2	F2RL1	HECTD3
		PIAS4		CYP51A1	GRAMD3	AIFM1
		PIF1		DDX60	CLDN9	DHRS12
		PKMYT1		PDHX	MAP3K9	UNC45A
		PLK1		PARD6B	SLC12A2	MAP2K5
		PLK4		EFHD2	SDCBP	ZNF154
		PMF1		SPNS2	ABCG1	UBE2L3
		POLA1		STIM2	SCCPDH	CABIN1
		POLA2		CXCL16	SORL1	MAGEA5
		POLD1		CDH1	SLC2A6	PSMC5
		POLD2		CHL1	GPX3	FAM13A
		POLD3		PRPS2	CBLB	IL13RA2
		POLD4		ASPA	TNFRSF11B	CNNM2
		POLE		ST3GAL6	MAN1A1	CCHCR1
		POLE2		SH3KBP1	BCAM	NPRL2
		POLE3		CDCA5	FERMT2	C1QTNF1
		POLE4		CA8	ABCC3	MAP3K5
		POLR2A		SLC25A24	MAOA	ECHDC3
		POLR2B		DCBLD2	ALDH4A1	RECQL
		POLR2C		PLCL2	COTL1	CREBL2
		POLR2D		CAMK1D	B3GNT3	RSL1D1
		POLR2E		TFF3	MPZL2	SMARCA2
		POLR2F		SPRR1A	TIMP2	UBTD1
		POLR2G		APOBEC1	RAI14	LIAS
		POLR2H		ANXA4	CAPN5	PCIF1
		POLR2I		BIRC5	AKR1C2	CLSTN1
		POLR2J		MGAT5	NPC2	KDM5A
		POLR2K		LGALS3	TRIM29	RBM10
		POLR2L		ABCG5	NT5DC2	CD40
		POM121		LPO	PCDH1	PRIM2
		POM121C		FAR1	EPHX1	TNFRSF25
		POT1		PLCH1	BCL3	CEP350
		PPME1		FXYD4	ITGB4	ABCD4
		PPP1CB		STEAP2	BMP7	KDM4B
		PPP1CC		SLK	EDN1	ST5
		PPP1R12A		NONO	TUBB2A	PRDX2
		PPP1R12B		RPS27	PCDH9	AP3B1
		PPP2CA		DKK3	GOLM1	UPF1
		PPP2CB		CTSE	SIX2	MYO9B
		PPP2R1A		OTOP1	PACS1	PRODH2
		PPP2R1B		PPP1R1B	ACSL1	SLC22A1
		PPP2R2A		THBS1	RAB5C	ACOX1
		PPP2R2D		F5	PDLIM7	EID1
		PPP2R3B		IGHM	ST6GALNAC2	HSD17B2
		PPP2R5A		OAS1	PTPRU	SPAG9
		PPP2R5B		LGALS3BP	CRLF1	PDK4
		PPP2R5C		NPAS2	FGB	IFI16
		PPP2R5D		PABPC1	RAB8B	TUBG2
		PPP2R5E		CLMN	EPHA1	CDC40
		PPP6C		ARL4A	LAMC1	CTNNB1
		PPP6R3		ISYNA1	CORO1A	SDHA
		PRDM9		PBK	NT5C2	PECAM1
		PRIM1		RDH10	DBNDD1	CTBP2
		PRIM2		GALNT4	GPX2	MFSD10
		PRKACA		TAF15	C1orf115	SNAPC3
		PRKAR2B		ZNF7	GCNT1	CDK5RAP3
		PRKCA		ATP1A1	CHKA	NRD1
		PRKCB		KCNN4	CAMK2N1	AGER
		PSMA1		GPER	PACSIN3	SLC6A8
		PSMA2		B4GALNT2	KLF4	DHODH
		PSMA3		CDKN2B	VASP	ZCWPW1
		PSMA4		ENTPD8	ARL4C	CECR5
		PSMA5		PCM1	ELL2	CD53
		PSMA6		CCNA2	FLVCR2	PLAG1
		PSMA7		ALOX5AP	IL4R	PGAP2
		PSMA8		PDE7B	PTK7	MAGEC2
		PSMB1		TTR	CDC42BPB	TSHZ2
		PSMB10		ABCG1	SAMD4A	PLCB1
		PSMB11		ERMP1	PEG10	MED18
		PSMB2		MYC	SLC7A11	CP
		PSMB3		TIPARP	TNFAIP8	LHPP
		PSMB4		SIK1	APOD	SLC4A4
		PSMB5		JUN	PRKCH	PANK4
		PSMB6		ZFP36	UPK1A	PTPN6
		PSMB7		FOS	AGAP1	GSTT2
		PSMB8		RYBP	RFTN1	TOP3A
		PSMB9		ID3	TGFB1I1	PPDPF
		PSMC1		KDM6B	CUEDC1	PECR
		PSMC2		NR4A2	KAL1	RIC8B
		PSMC3		HES1	MYO5A	EXOC3
		PSMC3IP		NAB2	C11orf95	CHD1L
		PSMC4		ID1	EFHD2	RBM5
		PSMC5		NEDD9	CRAT	SEC22B
		PSMC6		EGR4	PARM1	PPARD
		PSMD1		NR4A3	L1CAM	TSFM
		PSMD10		KBTBD2	NUMB	CEBPD
		PSMD11		BCL10	EHBP1L1	NIPSNAP1
		PSMD12		NR4A1	TP53I11	CRYGD
		PSMD13		SPRED2	NEDD9	COQ6
		PSMD14		DNAJB1	ERO1L	CPM
		PSMD2		DLX2	ADM	STAT1
		PSMD3		IER2	GUCY1B3	ETHE1
		PSMD4		KLF10	ST3GAL4	C18orf10
		PSMD5		DUSP2	FHL1	PTBP1
		PSMD6		PLEKHO2	MXRA7	CEP250
		PSMD7		AEN	NME4	OR7E156P
		PSMD8		MCL1	SPTLC2	NPEPPS
		PSMD9		DUSP1	SPAG1	SUPT6H
		PSME1		IER3	PPP1R13B	ALDH3A2
		PSME2		FOSB	GAL	GOSR2
		PSME3		TUBB6	STRN4	PNRC1
		PSME4		VCL	VWA1	TMC6
		PSMF1		TOB2	C8orf55	PSMF1
		PTK6		CTTN	MICAL2	PRUNE
		PTTG1		TRA2B	KIAA0317	ANXA13
		RAB1A		IFRD1	LGALSL	PPP1R7
		RAB1B		HIC2	PTOV1	DDO
		RAB2A		CASP9	2025-09-10	DOCK9
		RAB8A		LAMA3	POR	MYO15B
		RAD1		EIF5	CLDN4	HAUS5
		RAD17		ARG2	PLAU	CYP4F12
		RAD21		PWP2	ARRB1	CTDP1
		RAD50		GTPBP4	SCAMP4	KLHL9
		RAD51		SERTAD3	RBP4	MAZ
		RAD51C		AVPI1	HSD11B1	GRHPR
		RAD9A		SLCO4A1	GLRX	CALCOCO1
		RAD9B		JOSD1	SCG5	CD86
		RAE1		SEMA3B	ITGB2	TAB1
		RAN		RARA	AKT2	DBT
		RANBP2		DUSP8	GABRA3	PRKAG2
		RANGAP1		CLCF1	IRF8	CYTH4
		RB1		PPP1R15A	BIRC3	2025-09-04
		RBBP4		GADD45A	FGF9	SRGAP2
		RBBP7		CYP24A1	DCBLD2	IDH3B
		RBBP8		PALLD	INHBA	DOCK6
		RBL1		USP36	TFPI	FLII
		RBL2		FBXL12	TSPAN1	HADHB
		RBX1		IER5	SLPI	ZNF34
		RCC1		NPC1	PRKG2	ASXL1
		RCC2		SFN	MMP11	TNFSF10
		REC8		RGS2	MMP10	ARL3
		RFC1		SPATA2L	TMEM158	SLC25A28
		RFC2		GADD45B	TNFAIP3	TNFRSF10C
		RFC3		CEBPB	PRDM1	UBL4A
		RFC4		MAP3K14	GALNT3	AMBRA1
		RFC5		AQP3	ETS1	NPIPL2
		RHNO1		C3orf52	MMP9	TRIM45
		RMI1		DST	WNT7A	NADSYN1
		RMI2		CGA	IGFBP3	C12orf35
		RNF168		MAP3K8	SPP1	F2RL1
		RNF8		INPP1	CLEC4A	TANK
		RPA1		ZNF331	CCND2	RTN1
		RPA2		CLDN4	TSPAN7	ZNF142
		RPA3		FOXA1	ITGBL1	MRPS27
		RPA4		NDEL1	EMP1	SLC35C2
		RPS27		ZFAND5	CDADC1	PLA2G2A
		RPS27A		GATA2	KIF5C	PHKG2
		RRM2		ZNF365	TRIB2	AGFG2
		RSF1		YRDC	SDCCAG8	PDE4A
		RTEL1		ZYX	PCP4	AP2A2
		RUVBL1		ITPKC	CFHR2	SAP18
		RUVBL2		KIAA1659	ALDH1A2	PLOD1
		SDCCAG8		JMJD6	NR0B2	ATF7IP
		SEC13		PER2	AMMECR1	VPS13C
		SEH1L		CAMK2G	SATB1	TXNRD3
		SEM1		FHL2	GUCY1A3	CYB561
		SET		FBXO41	CSF2	PBX2
		SFI1		CXCR4	TOR1AIP2	PDHA1
		SFN		LAMC2	CMKLR1	KIR2DL5A
		SGO1		TNFRSF10B	TMEM176B	PRKD1
		SGO2		GATA6	GPR124	ZMYM5
		SHQ1		SGK1	LAPTM5	NFX1
		SIRT2		FLRT3	CD37	DNAAF1
		SKA1		PCF11	CAB39L	SLC27A3
		SKA2		REL	CIDEA	SRPX
		SKP1		FUT4	ZNF639	PPARA
		SKP2		ARPC5L	GYPC	BBS4
		SMARCA5		MAP2K3	LY96	PTPRA
		SMC1A		EZR	FLT4	DEPDC5
		SMC1B		PHLDA2	SPON1	POLG
		SMC2		KLF2	PLEK2	CPSF1
		SMC3		WEE1	IGF2	KLF3
		SMC4		CTH	NR1H4	ZKSCAN5
		SPAST		C7orf68	SNAP25	FAF1
		SPC24		PPRC1	ACE	DBP
		SPC25		TES	PRRX1	TBC1D22A
		SPDL1		SERPINB8	C3AR1	CIR1
		SPO11		SOCS1	TRAF1	TCF4
		SRC		PFKFB3	TLR8	TCF25
		SSNA1		PDLIM5	ID2	PDK2
		STAG1		IL6R	TMEM100	LTBP4
		STAG2		AKIRIN1	GADD45G	SASH1
		STAG3		ALOXE3	CBX8	MYO1C
		STN1		CSNK1D	SCN1B	DCTN5
		SUMO1		LRRC15	PTBP2	TSPAN31
		SUN1		PER1	NAP1L2	PGCP
		SUN2		GDF15	PLAT	CAPG
		SYCE1		HERC4	SCG3	DHX9
		SYCE2		CDC42EP3	ANO1	VPS11
		SYCE3		STK24	IL1RL2	PHF3
		SYCP1		TUFT1	CXCL10	ECI2
		SYCP2		SRF	ATG10	KAT6A
		SYCP3		SPRR1B	HDAC9	FGB
		SYNE1		SNAI2	PEG3	PSIP1
		SYNE2		C12orf44	SEMA3B	PCCA
		TAOK1		LDLR	TNNT2	KIAA0141
		TEN1		DUSP10	CFB	APOM
		TERF1		VEGFA	BTC	MIA
		TERF2		LYPD3	PTPRR	YIPF3
		TERF2IP		CCNL1	ARG1	MOGS
		TERT		IRS2	RETN	HOPX
		TEX12		PSME4	MMD	SYNE2
		TEX15		DDIT3	PDCD1LG2	SYNE1
		TFDP1		TOP1	HIST1H2BB	CTDNEP1
		TFDP2			HOXD11	ZNF557
		TINF2			ANXA10	DNAJC3
		TK1			TSPAN13	MSRB2
		TMPO			MTMR10	HLA-DRB1
		TNPO1			CFH	XPO6
		TOP2A			LAT2	MAGEC1
		TOP3A			RELN	ALDH4A1
		TOPBP1			TMEM176A	LIG1
		TP53			MAP4K1	USE1
		TP53BP1			IL33	EFTUD1
		TPR			MAFB	TTC38
		TPX2			LCP1	EIF5A
		TUBA1A			NGF	MDH2
		TUBA1B			CA2	WDR78
		TUBA1C			SERPINA3	KCNK1
		TUBA3C			RGS16	RGP1
		TUBA3D			CTSS	COPZ1
		TUBA3E			USP12	GTF2H3
		TUBA4A			CPE	F11
		TUBA4B			SPARCL1	SP110
		TUBA8			ABCB1	RNGTT
		TUBAL3			USH1C	SCRIB
		TUBB			CSF2RA	KIAA0556
		TUBB1			BTBD3	L2HGDH
		TUBB2A			IL2RG	ESRRG
		TUBB2B			DNMBP	ATP6V0E1
		TUBB3			IL10RA	SKP1
		TUBB4A			SLMO2	BTD
		TUBB4B			EPHB2	GAS2
		TUBB6			FBXO4	LRP1
		TUBB8			CROT	MAP3K6
		TUBB8B			ANKH	CYP46A1
		TUBG1			CBR4	PDCD6
		TUBG2			DOCK2	PRRC2B
		TUBGCP2			GPRC5B	TMEM8B
		TUBGCP3			RABGAP1L	RAB5B
		TUBGCP4			STRN	NCAPH2
		TUBGCP5			ST6GAL1	EZH1
		TUBGCP6			PIGR	FANCG
		TYMS			VWA5A	SLC39A7
		UBA52			PSMB8	PET112
		UBB			F13A1	PCBP2
		UBC			NRP1	ADM
		UBE2C			SOX9	SLC17A5
		UBE2D1			JUP	SUPT5H
		UBE2E1			ELTD1	CHD4
		UBE2I			ZNF277	JAK2
		UBE2N			EPB41L3	PPP4R2
		UBE2S			PCSK1N	CUL9
		UBE2V2			FUCA1	NBAS
		UIMC1			PLVAP	MPDZ
		USO1			ADAM17	MAST2
		VPS4A			AVL9	MAP3K3
		VRK1			ADAMDEC1	PEPD
		VRK2			HKDC1	TSC22D3
		WAPL			MAP7	GPHN
		WEE1			IL7R	TFF3
		WRAP53			RBM4	ARRB1
		WRN			BPGM	PIP5K1C
		XPO1			ENG	SURF1
		YWHAB			GFPT2	ANO10
		YWHAE			GNG11	PDCD4
		YWHAG			PTCD2	INTS6
		YWHAH			MAP3K1	GLUD1
		YWHAQ			CBL	RXRB
		YWHAZ			NIN	ARL4C
		ZNF385A			IKZF1	IFT122
		ZW10			WDR33	EHD2
		ZWILCH			MYCN	PRKAR2A
		ZWINT			FCER1G	NUP188
					PECAM1	CDO1
					FAM190B	FARP1
					SNAP91	WFDC8
					EVI5	LYPLA2
					TNFRSF1B	PDE4DIP
					GPNMB	IRAK4
					TPH1	ARHGAP26
						ALDH7A1
						GSTT1
						EIF5B
						MFSD11
						CYHR1
						GPR153
						CIDEC
						MT3
						OAS1
						FADD
						C11orf49
						RECQL4
						AKAP13
						USP34
						IQCG
						ASB13
						PIWIL2
						LOC100507619
						ATP9A
						GPR137
						EDA
						SLC25A38
						LOC100505761
						THBS3
						HELZ
						FAM174B
						CITED2
						OXR1
						CAPN7
						APEX2
						CYP4F2
						AHCYL1
						CAST
						UBE4B
						MYO1D
						GTF3C1
						SNTB1
						NCAPG
						SERGEF
						DYRK4
						SSX5
						TBC1D9B
						WWOX
						KLHL20
						TCEB2
						C1orf61
						RNF41
						RBM19
						FCGRT
						BNIP3L
						TRIOBP
						VPS13D
						ARNT
						C14orf159
						NBR1
						HPS4
						CLK2
						MSH3
						IQCE
						RAD50
						GYG2
						CASP8
						CBLB
						KLF12
						PPIE
						VAMP4
						TECPR2
						ZNF324B
						P4HTM
						SMARCD1
						COPG
						AIM2
						ENPEP
						EVL
						BGLAP
						DLST
						SVIL
						OSGEPL1
						PIAS1
						PSD4
						OTUB2
						SERPIND1
						HMGCL
						COMMD10
						PEX5
						CCNG2
						CEBPA
						IGFBP1
						RPGR
						SIX2
						ECHDC2
						KCTD2
						CYP19A1
						SNRNP70
						CDK18
						ADCY8
						NCBP2
						SLC11A2
						ME3
						CHMP1B
						CPT2
						GLUD2
						DNAJC17
						EML3
						TEAD1
						PDE6D
						ALAD
						BRWD1
						SRRT
						ADA
						SGSM3
						ST6GAL1
						BCAS3
						GLG1
						HEATR6
						DUS1L
						PCK2
						GABARAPL1
						AASDHPPT
						RORA
						VAPB
						EHMT2
						C19orf29
						SEMA3A
						MADD
						TNFRSF11B
						PRKAR1A
						IQGAP1
						CDK12
						NAB2
						ACYP1
						MKS1
						SLIT1
						TPCN1
						CASKIN2
						LAMA2
						FH
						SREBF2
						BIN1
						DHX30
						RCE1
						CASP9
						TF
						PMM1
						INTS9
						AKR1C4
						OASL
						ZMYND8
						SOLH
						CYP4F11
						PEX6
						C17orf108
						LAMB3
						MLYCD
						CRYL1
						NASP
						TM9SF4
						CINP
						RTEL1
						RDX
						SIRT3
						GALT
						ALAS1
						PAPSS1
						FLRT1
						SEMA4F
						CRADD
						EFNA1
						THADA
						DES
						ADCY9
						SAMD9
						LTBP1
						IFT46
						EEF2
						SUPT4H1
						ATXN1
						TRANK1
						IL1R1
						ITGA7
						CLEC2B
						FN1
						EPB41L4A
						GIT2
						GNAS
						FKBP1A
						C1orf27
						DRD2
						TNFRSF1A
						BCHE
						HPN
						FAM120C
						AKR7A2
						CD63
						SULT1A2
						EFNA4
						NDUFS1
						ATP6AP2
						TBC1D8B
						ITGA10
						PLCG1
						RAB11FIP3
						GMPR
						ING1
						HDAC6
						PCDH9
						G0S2
						RCBTB2
						TRPM2
						NOP16
						DNAJA4
						ZER1
						MVD
						WDR48
						TINF2
						SYT1
						GBF1
						CSRP2
						FABP4
						CYP2A6
						RAB3GAP1
						CSNK1A1
						DIP2A
						EIF2B5
						SLC25A4
						THNSL2
						RNF123
						CTNND1
						HLA-DRB4
						NCKIPSD
						MAP2K6
						NSD1
						TNRC6B
						PPP3CA
						PPIG
						HADHA
						STRA6
						TRADD
						ACOX3
						CD44
						USP47
						DHX57
						NONO
						PTEN
						EIF3A
						EIF4G3
						EIF4G2
						MKNK1
						EIF4G1
						EIF4A1
						PPP2CA
						EIF4A2

## Sheet: Table S4
Table S4. The marker genes of tumor stemness and GSE149614 cell type-specific signatures
Stemness signature	GSE149614
DNMT3B	Hepatocyte cell	Myeloid cell	B cell	Endothelial cell	Fibroblast cell	T/NK cell	T cell	Regulatory T cell	Natural killer cell
PFAS	UBE2C	MARCO	IGHG4	FABP4	COL1A1	CCL5	CCL5	BATF	HSPA6
XRCC5	TUBB	CD5L	IGLC2	RBP7	LUM	CMC1	CMC1	TRAC	IFNG
HAUS6	VCX3A	C1QB	IGHG1	IGFBP7	DCN	TRGC2	TRGC2	TNFRSF4	DNAJB1
TET1	AKR1B10	C1QA	IGKC	TM4SF1	COL3A1	GZMK	GZMK	IL32	GNLY
IGF2BP1	NQO1	SLC40A1	IGLC3	CLDN5	COL1A2	CST7	CST7	TIGIT	NKG7
PLAA	MDK	LIPA	IGHG2	GNG11	MGP	KLRD1	KLRD1	CD2	GZMB
TEX10	TUBA1B	MS4A7	JCHAIN	SLC9A3R2	IGFBP7	TUBA4A	TUBA4A	S100A4	CD69
MSH6	RANBP1	MS4A6A	MZB1	PLPP1	BGN	CXCR4	CXCR4	CARD16	HSPA1A
DLGAP5	AKR1C3	CFD	IGLL5	PLVAP	TIMP1	PIK3R1	PIK3R1	TNFRSF18	HSP90AA1
SKIV2L2	KIAA0101	CD163	SSR4	SPARCL1	SPARC	DUSP2	DUSP2	CTLA4	CACYBP
SOHLH2	SPINK1	C1QC	IGHG3	FCN3	ACTA2	IL7R	IL7R		PRF1
RRAS2	KRT8	RNASE1	IGHA1	DNASE1L3	TAGLN	KLRB1	KLRB1		FGFBP2
PAICS	CKB	LGMN	IGHM	CRHBP	RGS5	LTB	LTB		GZMH
CPSF3	SERPINA1	HLA-DRA	IGHA2	CLEC4G	MYL9	ZFP36L2	ZFP36L2		KLRD1
LIN28B	GLB1	MS4A4A	CD79A	FCN2	ADIRF	RORA	RORA		CCL5
IPO5	KRT18	HLA-DPA1	MS4A1	CLEC1B	SPARCL1	AC092580.4	AC092580.4		GZMA
BMPR1A	PAGE5	CD74	LY9	AKAP12	TPM2	BTG1	BTG1		CTSW
ZNF788	APOA2	HLA-DPB1	CD37	CTSL	CALD1	CD69	CD69		KLRB1
ASCC3	BNIP3	HLA-DQB1	BANK1	CCL14	NDUFA4L2	RP11-138A9.1	RP11-138A9.1		XCL1
FANCB	DEFB1	HLA-DQA1	TNFRSF13C	PLPP3		RGCC	RGCC		XCL2
HMGA2	APOE	HLA-DRB1	IGHD	SPARC		CD7	RGS1		CCL4
TRIM24	CFHR1	HLA-DQA2	EZR	IGFBP5		KLRF1	CD3D		REL
ORC1	AHSG	GPR183	CCR7	IGFBP3		B3GNT7	GZMH		CMC1
HDAC2	FGL1	CST3	LAPTM5	ESM1		AREG	TRBC2		CD7
HESX1	FGG	S100A8	GPR183	IFI27		NKG7	GNLY		KLRF1
INHBE	VTN	S100A9	SMIM14	INSR		CLIC3	NKG7		B3GNT7
MIS18A	TF	IL1B	RP5-887A10.1	COL4A1		FAM177A1	FGFBP2		AREG
DCUN1D5	ORM1	CXCL8	HIST1H4C			CD160	GZMB		CLIC3
MRPL3	CES1	CXCL3	MYDGF			BATF	PRF1		FAM177A1
CENPH	FGB	G0S2				TRAC	CD3G		CD160
MYCN	CYP2D6	EREG				TNFRSF4	IFNG
HAUS1	CP	PLAUR				IL32	DNAJB1
GDF3	A1BG	CCL20				TIGIT	HSPA1B
TBCE	IGFBP1	CXCL2				CD2	HSPA6
RIOK2	AGXT	CCL3L3				S100A4	HSP90AA1
BCKDHB	APOC3	CCL4L2				CARD16	TXNIP
RAD1	RARRES2	CCL3				TNFRSF18	HSPH1
NREP	ALB	CEBPB				CTLA4	CCR7
ADH5	GC	CD83				RGS1	ANXA1
PLRG1	MPC2	BAG3				CD3D	SARAF
ROR1	NUPR1	CCL18				GZMH	AC090498.1
RAB3B	EPHX1	SPP1				TRBC2	TRAC
DIAPH3	ALDOB	MMP12				GNLY	RPS27
GNL2	SEPP1	MMP9				FGFBP2	RPS29
FGF2	LYZ	FABP5				GZMB	CD3E
NMNAT2	AGR2	CSTB				PRF1	HIST1H4C
KIF20A	TFF2	GPNMB				CD3G	STMN1
CENPI	CLU	LGALS1				IFNG	HMGB2
DDX1	TFF1	C15orf48				DNAJB1	TUBA1B
XXYLT1	TFF3	FCN1				HSPA1B	TUBB
GPR176	AKR1C2	LST1				HSPA6	TOP2A
BBS9	AKR1C1	BCL2A1				HSP90AA1	UBE2C
C14orf166	HULC	AIF1				TXNIP	HMGN2
BOD1	GGH	LYZ				HSPH1	KIAA0101
CDC123	GPX2	CXCL10				XCL1	NUSAP1
SNRPD3	CYP2E1	HLA-DRB5				XCL2	CRIP1
FAM118B	MGST1	SEPP1				CCL4	TSC22D3
DPH3	AKR1C4	CXCL9				REL	CD2
EIF2B3	APOH	CD68				CCR7	RP11-138A9.2
RPF2	TTR	PSAP				ANXA1	CCR6
APLP1	HPD	STMN1				SARAF	CXCL13
DACT1	DCXR	HIST1H4C				AC090498.1	ITM2A
PDHB	HPX	KIAA0101				RPS27	DUSP4
C14orf119	HP	TUBA1B				RPS29	COTL1
DTD1	RBP4	H2AFZ				CD3E	CORO1A
SAMM50	GSTA1	HMGN2				HSPA1A	CTLA4
CCL26	APOA1	HMGB2				CACYBP
MED20	MT1G	CAPG				GZMA
UTP6	SAA1	PTGDS				CTSW
RARS2	HAMP	GZMB				HIST1H4C
ARMCX2	SAA4	SOX4				STMN1
RARS	MT1H	AREG				HMGB2
MTHFD2	ORM2	IRF7				TUBA1B
DHX15	MT1F	IRF4				TUBB
HTR7	FABP1	LILRA4				TOP2A
MTHFD1L	DBI	NR4A3				UBE2C
ARMC9	APOC2	LDLRAD4				HMGN2
XPOT	APOM	TPSB2				KIAA0101
IARS	APOC1	TPSAB1				NUSAP1
HDX	CFHR2	CPA3				CRIP1
ACTRT3	CCL26	HPGD				TSC22D3
ERCC2	FXYD2	HPGDS				RP11-138A9.2
TBC1D16	ANXA4	MS4A2				CCR6
GARS	MMP7	TUBA1A				CXCL13
KIF7	TM4SF4	VWA5A				ITM2A
UBE2K	KRT7	RGS13				DUSP4
SLC25A3	CXCL1	C1orf186				COTL1
ICMT	CXCL6					CORO1A
UGGT2	CKS1B
ATP11C	STMN1
SLC24A1	RHEB
EIF2AK4	MT1E
GPX8	NNMT
ALX1	MT1X
OSTC	ADH4
TRPC4
HAS2
FZD2
TRNT1
MMADHC
SNX8
CDH6
HAT1
SEC11A
DIMT1
TM2D2
FST
GBE1
